# Supplementary material for: Vulnerability-Based Critical Neurons, Synapses, and Pathways in the Caenorhabditis elegans Connectome
Source: PLoS Comput Biol. 2016 Aug 19;12(8):e1005084. doi: 10.1371/journal.pcbi.1005084 (PMC4991803; doi:10.1371/journal.pcbi.1005084)
Supplement: S1 File — (XLSX) [file pcbi.1005084.s010.xlsx]

## Sheet: FN
Network properties and vulnerability results for the intact network and the attacked networks for neurons.
No.	Neuron	Varshney et al (2011)			Sohn et al (2011)				Kim et al
									Intact network															Attacked network
		Type	Type2	GABAergic	Cluster	Cluster2	P	Z	Value															Value			Vulnerability without abs. (V)			Vulnerability (V)
									D_in	D_out	D_ratio	D	S_in	S_out	S_ratio	S	AW_in	AW_out	AW_ratio	AW	C	E	B	C	E	B	C	E	B	C	E	B
Mean of the intact network									10.7168	10.7168	1.35935	21.4337	29.276	29.276	2.09097	58.552	2.43391	2.68917	1.351	2.71509	0.643223	1.05452	0.0115748	0.643223	1.05452	0.0115748
Mean of below columns																								0.640466	1.04536	0.0114918	0.00428513	0.00869408	0.00717128	0.00506777	0.00869408	0.00741445
1	IL2DL	ALS	Sensory	0	12	R1	0	-0.298752	0	8	-1	8	0	31	-1	31	0	3.875	-1	3.875	0.435869	0.680944	0	0.641569	1.05208	0.0115316	0.00257135	0.00231447	0.00373571	0.00257135	0.00231447	0.00373571
2	IL2VL	ALS	Sensory	0	12	R1	0	-0.165599	1	11	11	12	1	34	34	35	1	3.09091	3.09091	2.91667	0.483894	0.856812	8.4409e-05	0.640745	1.04999	0.011478	0.00385267	0.00429835	0.00836848	0.00385267	0.00429835	0.00836848
3	IL2L	ALS	Sensory	0	12	R2	0.172336	-0.0657339	4	13	3.25	17	6	36	6	42	1.5	2.76923	1.84615	2.47059	0.387418	1.20122	0.00136245	0.641908	1.04831	0.011489	0.00204428	0.00589706	0.00741579	0.00204428	0.00589706	0.00741579
4	URADL	ALMS	Sensory	0	12	R2	0.260355	-0.964519	4	3	0.75	7	7	6	0.857143	13	1.75	2	1.14286	1.85714	0.522512	0.488281	0	0.641249	1.0508	0.0114736	0.00306767	0.00353327	0.00874815	0.00306767	0.00353327	0.00874815
5	IL1VL	ALMS	Sensory	0	12	R2	0.0605469	-0.298752	9	6	0.666667	15	18	14	0.777778	32	2	2.33333	1.16667	2.13333	0.295858	0.635114	0.00327788	0.643089	1.04974	0.0114784	0.000207322	0.00453259	0.00833296	0.000207322	0.00453259	0.00833296
6	IL2DR	ARS	Sensory	0	12	R1	0	-0.365329	0	9	-1	9	0	29	-1	29	0	3.22222	-1	3.22222	0.554279	0.671585	0	0.640606	1.05212	0.0115369	0.00406762	0.00228266	0.0032793	0.00406762	0.00228266	0.0032793
7	IL1DL	ALMS	Sensory	0	12	R2	0.113866	-0.298752	8	10	1.25	18	19	14	0.736842	33	2.375	1.4	0.589474	1.83333	0.26678	0.637202	0.00647677	0.642395	1.04951	0.0115114	0.00128726	0.00475041	0.00548259	0.00128726	0.00475041	0.00548259
8	OLLL	ALS	Sensory	0	12	R2	0.119853	1.13265	7	16	2.28571	23	13	66	5.07692	79	1.85714	4.125	2.22115	3.43478	0.385083	1.77157	0.0118465	0.641984	1.04502	0.0114905	0.0019253	0.00901551	0.0072861	0.0019253	0.00901551	0.0072861
9	IL1L	ALMS	Sensory	0	12	R2	0.0713306	-0.465194	5	9	1.8	14	6	21	3.5	27	1.2	2.33333	1.94444	1.92857	0.353465	0.886543	0.00297379	0.642833	1.04942	0.0114754	0.000605677	0.00484401	0.00858965	0.000605677	0.00484401	0.00858965
10	URYDL	ALS	Sensory	0	12	R2	0.2816	-0.631635	6	8	1.33333	14	7	18	2.57143	25	1.16667	2.25	1.92857	1.78571	0.478159	0.829961	0	0.64197	1.04904	0.0114992	0.00194699	0.00519879	0.00653045	0.00194699	0.00519879	0.00653045
11	OLQDL	ALS	Sensory	0	12	R2	0.0973044	-0.0990222	10	8	0.8	18	25	14	0.56	39	2.5	1.75	0.7	2.16667	0.389455	0.754839	0.00307985	0.641998	1.04867	0.0114968	0.00190359	0.00555562	0.0067362	0.00190359	0.00555562	0.0067362
12	URYDR	ARS	Sensory	0	12	R2	0.302457	-0.698212	4	8	2	12	4	19	4.75	23	1	2.375	2.375	1.91667	0.54567	0.863997	0.0026946	0.641928	1.04884	0.0114981	0.00201319	0.00539439	0.00663165	0.00201319	0.00539439	0.00663165
13	IL2R	ARS	Sensory	0	12	R2	0.107755	-0.232176	6	13	2.16667	19	6	29	4.83333	35	1	2.23077	2.23077	1.84211	0.326244	1.14427	0.00102589	0.642084	1.04871	0.0114951	0.00177076	0.0055147	0.00688767	0.00177076	0.0055147	0.00688767
14	URYVL	ALS	Sensory	0	12	R2	0.308673	-0.565059	3	13	4.33333	16	3	25	8.33333	28	1	1.92308	1.92308	1.75	0.415589	1.20461	2.5972e-05	0.642484	1.04784	0.0114985	0.00114757	0.00634245	0.0065968	0.00114757	0.00634245	0.0065968
15	RIPL	ALI	Inter	0	12	R2	0.210799	0.200573	15	3	0.2	18	49	3	0.0612245	52	3.26667	1	0.306122	2.88889	0.316709	0.445846	0.0011406	0.640608	1.04937	0.0114757	0.00406486	0.00488621	0.00856318	0.00406486	0.00488621	0.00856318
16	OLLR	ARS	Sensory	0	12	R2	0.13689	1.66526	12	16	1.33333	28	29	68	2.34483	97	2.41667	4.25	1.75862	3.46429	0.311448	1.74906	0.0341884	0.642981	1.0421	0.0114223	0.000375132	0.0117789	0.0131787	0.000375132	0.0117789	0.0131787
17	URBL	ALS	Sensory	0	12	R2	0.431002	-0.764789	5	10	2	15	10	13	1.3	23	2	1.3	0.65	1.53333	0.167246	0.9387	0.00178233	0.643844	1.04894	0.0114916	-0.000966046	0.00529623	0.00718893	0.000966046	0.00529623	0.00718893
18	IL2VR	ARS	Sensory	0	12	R1	0	0.133996	2	10	5	12	3	41	13.6667	44	1.5	4.1	2.73333	3.66667	0.695958	1.00196	0.00375079	0.63918	1.04885	0.0114576	0.00628558	0.00537921	0.0101308	0.00628558	0.00537921	0.0101308
19	IL1DR	ARMS	Sensory	0	12	R2	0.0555102	-0.198887	8	6	0.75	14	21	14	0.666667	35	2.625	2.33333	0.888889	2.5	0.406914	0.621708	0.00101507	0.641358	1.04964	0.0114866	0.00289818	0.0046281	0.00762489	0.00289818	0.0046281	0.00762489
20	URADR	ARMS	Sensory	0	12	R2	0.142012	-0.93123	3	6	2	9	5	8	1.6	13	1.66667	1.33333	0.8	1.44444	0.358711	0.470774	1.62325e-05	0.642507	1.05119	0.0114668	0.00111199	0.00316145	0.00933324	0.00111199	0.00316145	0.00933324
21	IL1R	ARMS	Sensory	0	12	R1	0	-0.132311	7	13	1.85714	20	10	26	2.6	36	1.42857	2	1.4	1.8	0.344656	0.777603	0.00233099	0.643177	1.0495	0.0114929	7.07721e-05	0.00476388	0.00708002	7.07721e-05	0.00476388	0.00708002
22	URAVL	ALMS	Sensory	0	12	R1	0	-0.93123	2	4	2	6	5	7	1.4	12	2.5	1.75	0.7	2	0.580218	0.469201	2.5972e-05	0.64132	1.05092	0.0114713	0.00295776	0.00341276	0.0089472	0.00295776	0.00341276	0.0089472
23	OLQVL	ALS	Sensory	0	12	R2	0.248783	-0.0990222	10	13	1.3	23	24	19	0.791667	43	2.4	1.46154	0.608974	1.86957	0.248685	0.664191	0.00726459	0.643645	1.04781	0.0114528	-0.000656758	0.00636908	0.010544	0.000656758	0.00636908	0.010544
24	RMED	AUM	Motor	1	12	R2	0.444444	-0.864654	8	6	0.75	14	14	7	0.5	21	1.75	1.16667	0.666667	1.5	0.152804	0.533755	0.00134513	0.643644	1.04934	0.0114862	-0.000655312	0.0049159	0.00765572	0.000655312	0.0049159	0.00765572
25	URBR	ARS	Sensory	0	12	R2	0.313776	-0.565059	5	14	2.8	19	6	22	3.66667	28	1.2	1.57143	1.30952	1.47368	0.234034	0.862631	0.000675272	0.643022	1.04958	0.0114838	0.000311454	0.00468993	0.00786228	0.000311454	0.00468993	0.00786228
26	OLQDR	ARS	Sensory	0	12	R2	0.155864	-0.232176	10	11	1.1	21	20	16	0.8	36	2	1.45455	0.727273	1.71429	0.336066	0.804194	0.00907295	0.642363	1.04845	0.0115149	0.00133677	0.00575692	0.00517343	0.00133677	0.00575692	0.00517343
27	URYVR	ARS	Sensory	0	12	R2	0.283039	-0.465194	4	11	2.75	15	4	27	6.75	31	1	2.45455	2.45455	2.06667	0.356918	1.25811	0	0.642837	1.04763	0.0114991	0.000598926	0.00653332	0.0065405	0.000598926	0.00653332	0.0065405
28	RIPR	ARI	Inter	0	12	R2	0.145996	0.633321	14	3	0.214286	17	61	3	0.0491803	64	4.35714	1	0.229508	3.76471	0.340751	0.445751	0.00106269	0.640676	1.04912	0.0114745	0.00395887	0.00512509	0.00866438	0.00395887	0.00512509	0.00866438
29	RMEL	ALM	Motor	1	12	R2	0.15879	-0.631635	11	2	0.181818	13	21	2	0.0952381	23	1.90909	1	0.52381	1.76923	0.164297	0.48025	0.00025972	0.645044	1.05054	0.0114943	-0.00283213	0.00377934	0.00695301	0.00283213	0.00377934	0.00695301
30	BAGL	ALS	Sensory	0	12	R2	0.59375	-0.565059	6	11	1.83333	17	10	30	3	40	1.66667	2.72727	1.63636	2.35294	0.662623	1.24733	0.00236345	0.641056	1.04689	0.0115012	0.00336843	0.00723786	0.00636156	0.00336843	0.00723786	0.00636156
31	CEPVL	ALS	Sensory	0	12	R2	0.112265	0.267149	6	13	2.16667	19	12	39	3.25	51	2	3	1.5	2.68421	0.284693	1.28677	0.0189141	0.643276	1.04564	0.0115119	-8.36028e-05	0.0084229	0.00543534	8.36028e-05	0.0084229	0.00543534
32	BAGR	ARS	Sensory	0	12	R3	0.644044	-0.698212	8	8	1	16	14	24	1.71429	38	1.75	3	1.71429	2.375	0.582136	1.25741	0.00239267	0.641976	1.04691	0.0115047	0.00193739	0.00722227	0.00605729	0.00193739	0.00722227	0.00605729
33	OLQVR	ARS	Sensory	0	12	R2	0.0867769	0.0674194	9	12	1.33333	21	24	20	0.833333	44	2.66667	1.66667	0.625	2.09524	0.397959	0.788911	0.00204282	0.641172	1.04894	0.0114928	0.00318874	0.00529376	0.00708136	0.00318874	0.00529376	0.00708136
34	URAVR	ARMS	Sensory	0	12	R1	0	-0.864654	2	5	2.5	7	5	9	1.8	14	2.5	1.8	0.72	2	0.444467	0.490791	0	0.642112	1.05107	0.0114516	0.00172594	0.00327569	0.0106482	0.00172594	0.00327569	0.0106482
35	RMER	ARM	Motor	1	12	R1	0	-0.398617	16	1	0.0625	17	27	1	0.037037	28	1.6875	1	0.592593	1.64706	0.214613	0.358077	0	0.644242	1.05094	0.0114771	-0.00158528	0.00339491	0.00844354	0.00158528	0.00339491	0.00844354
36	IL1VR	ARMS	Sensory	0	12	R2	0.0525931	-0.132311	9	7	0.777778	16	15	22	1.46667	37	1.66667	3.14286	1.88571	2.3125	0.340084	0.672308	0.000354951	0.642751	1.04991	0.0114761	0.000732824	0.00437915	0.00853168	0.000732824	0.00437915	0.00853168
37	RID	BUM	Motor	0	21	R2	0.54957	-0.340868	11	13	1.18182	24	21	26	1.2381	47	1.90909	2	1.04762	1.95833	0.259741	0.939479	0.00365556	0.648594	1.04548	0.0114819	-0.00835072	0.00857198	0.00802902	0.00835072	0.00857198	0.00802902
38	CEPVR	ARS	Sensory	0	12	R2	0.112265	0.267149	7	15	2.14286	22	14	37	2.64286	51	2	2.46667	1.23333	2.31818	0.256719	1.3515	0.0148646	0.643418	1.04537	0.0114879	-0.000304476	0.00867818	0.00750493	0.000304476	0.00867818	0.00750493
39	RMEV	AUM	Motor	1	12	R2	0.35875	-0.298752	19	8	0.421053	27	31	9	0.290323	40	1.63158	1.125	0.689516	1.48148	0.117645	0.578896	0.0102027	0.643453	1.04713	0.0114512	-0.000358849	0.00701543	0.01068	0.000358849	0.00701543	0.01068
40	CEPDL	BLS	Sensory	0	12	R2	0.147461	0.633321	7	18	2.57143	25	12	52	4.33333	64	1.71429	2.88889	1.68519	2.56	0.3009	1.33502	0.00533833	0.641306	1.04704	0.0115051	0.00297996	0.00709942	0.00601942	0.00297996	0.00709942	0.00601942
41	RMDVL	CLM	Motor	0	12	R2	0.0464853	1.39895	20	8	0.4	28	71	13	0.183099	84	3.55	1.625	0.457746	3	0.516884	0.611372	0.00563592	0.640349	1.04624	0.0114877	0.00446797	0.00785208	0.00752972	0.00446797	0.00785208	0.00752972
42	SAAVL	CLI	Inter	0	11	R2	0.620118	-0.04209	7	10	1.42857	17	17	48	2.82353	65	2.42857	4.8	1.97647	3.82353	0.453379	1.83233	0.0267317	0.641741	1.04008	0.0115084	0.00230391	0.013694	0.00573452	0.00230391	0.013694	0.00573452
43	SMDVL	CLM	Motor	0	12	R2	0.197754	0.566744	15	10	0.666667	25	40	24	0.6	64	2.66667	2.4	0.9	2.56	0.590544	0.842076	0.00274654	0.640895	1.04625	0.0115004	0.00361945	0.00784464	0.00643327	0.00361945	0.00784464	0.00643327
44	URXL	BLSI	Sensory	0	12	R2	0.466389	-0.365329	5	9	1.8	14	14	27	1.92857	41	2.8	3	1.07143	2.92857	0.387821	1.31039	0.0121581	0.642401	1.04469	0.0114571	0.00127689	0.00932802	0.0101732	0.00127689	0.00932802	0.0101732
45	ALA	BUI	Inter	0	12	R3	0.708333	-1.16425	3	6	2	9	4	8	2	12	1.33333	1.33333	1	1.33333	0.272378	0.814712	1.2986e-05	0.642814	1.04955	0.0114777	0.000634777	0.00471387	0.00839026	0.000634777	0.00471387	0.00839026
46	RMDVR	CRM	Motor	0	12	R2	0.0464853	1.39895	22	11	0.5	33	70	14	0.2	84	3.18182	1.27273	0.4	2.54545	0.402872	0.601806	0.0051338	0.640741	1.04622	0.011503	0.00385819	0.00787271	0.00620607	0.00385819	0.00787271	0.00620607
47	CEPDR	BRS	Sensory	0	12	R2	0.119629	0.666609	8	21	2.625	29	11	53	4.81818	64	1.375	2.52381	1.8355	2.2069	0.251422	1.47178	0.01265	0.642404	1.04641	0.0115082	0.00127278	0.00769191	0.00575483	0.00127278	0.00769191	0.00575483
48	AVAL	CLI	Inter	0	21	R6	0.602272	4.94373	83	51	0.614458	134	350	256	0.731429	606	4.21687	5.01961	1.19036	4.52239	0.283752	2.09629	0.299442	0.5559	0.983402	0.0117776	0.135759	0.0674447	-0.0175161	0.135759	0.0674447	0.0175161
49	RIAL	CLI	Inter	0	12	R6	0.380963	3.89558	27	15	0.555556	42	112	96	0.857143	208	4.14815	6.4	1.54286	4.95238	0.561229	1.06547	0.0454315	0.633752	1.03716	0.0114754	0.0147236	0.0164622	0.00858563	0.0147236	0.0164622	0.00858563
50	ASKL	CLS	Sensory	0	11	R2	0.118924	0.429168	11	6	0.545455	17	26	22	0.846154	48	2.36364	3.66667	1.55128	2.82353	0.675857	1.15225	0.00375945	0.639292	1.04736	0.0114764	0.00611023	0.00679413	0.00850219	0.00611023	0.00679413	0.00850219
51	SAAVR	CRI	Inter	0	11	R3	0.642509	-0.641873	8	6	0.75	14	14	29	2.07143	43	1.75	4.83333	2.7619	3.07143	0.332876	1.61022	0.00749292	0.642722	1.04349	0.0114742	0.000778548	0.0104654	0.00869219	0.000778548	0.0104654	0.00869219
52	RMDL	CLM	Motor	0	12	R2	0.29834	0.433591	20	9	0.45	29	47	17	0.361702	64	2.35	1.88889	0.803783	2.2069	0.433579	0.910612	0.0303362	0.641662	1.04426	0.0114164	0.00242601	0.00973159	0.0136867	0.00242601	0.00973159	0.0136867
53	URXR	BRSI	Sensory	0	12	R2	0.353715	-0.298752	8	12	1.5	20	16	23	1.4375	39	2	1.91667	0.958333	1.95	0.286253	0.969517	0.00662286	0.642698	1.04762	0.0114897	0.000815888	0.0065428	0.00735547	0.000815888	0.0065428	0.00735547
54	SMDVR	CRM	Motor	0	12	R2	0.107915	0.899628	15	9	0.6	24	47	24	0.510638	71	3.13333	2.66667	0.851064	2.95833	0.773987	0.889587	0.00623112	0.639072	1.04568	0.0114832	0.0064531	0.00838989	0.00791777	0.0064531	0.00838989	0.00791777
55	AFDL	CLS	Sensory	0	11	R1	0	-0.513348	5	4	0.8	9	13	10	0.769231	23	2.6	2.5	0.961538	2.55556	0.648965	1.11148	0.000525933	0.641821	1.04823	0.0114816	0.00217919	0.00596653	0.00805483	0.00217919	0.00596653	0.00805483
56	AVAR	CRI	Inter	0	21	R6	0.587452	4.82554	80	57	0.7125	137	325	238	0.732308	563	4.0625	4.17544	1.0278	4.10949	0.285735	1.94821	0.229896	0.545617	0.997339	0.0116011	0.151745	0.0542276	-0.00227065	0.151745	0.0542276	0.00227065
57	RIAR	CRI	Inter	0	12	R6	0.342201	3.829	26	18	0.692308	44	97	99	1.02062	196	3.73077	5.5	1.47423	4.45455	0.4993	1.04109	0.0201032	0.635752	1.04092	0.0115497	0.0116148	0.0129033	0.00216723	0.0116148	0.0129033	0.00216723
58	ASKR	CRS	Sensory	0	11	R2	0.18375	0.0435932	6	9	1.5	15	18	22	1.22222	40	3	2.44444	0.814815	2.66667	0.482058	1.0731	0.003714	0.641119	1.04806	0.011456	0.00327042	0.00613265	0.0102635	0.00327042	0.00613265	0.0102635
59	AVEL	CLI	Inter	0	12	R3	0.694485	1.03278	41	21	0.512195	62	113	66	0.584071	179	2.7561	3.14286	1.14033	2.8871	0.312059	1.6854	0.0809439	0.64026	1.031	0.0114921	0.00460604	0.0223064	0.00715039	0.00460604	0.0223064	0.00715039
60	ADLL	CLS	Sensory	0	11	R3	0.639232	-0.513348	7	18	2.57143	25	7	47	6.71429	54	1	2.61111	2.61111	2.16	0.40053	1.43176	0.00196738	0.642614	1.04734	0.01152	0.000946827	0.00681431	0.00473431	0.000946827	0.00681431	0.00473431
61	ADFL	CLS	Sensory	0	11	R2	0.500534	-0.170615	3	8	2.66667	11	13	40	3.07692	53	4.33333	5	1.15385	4.81818	0.813904	1.49516	0.0014804	0.640097	1.04682	0.0114901	0.00485906	0.00730505	0.00732062	0.00485906	0.00730505	0.00732062
62	RMDR	CRM	Motor	0	12	R2	0.302343	0.400303	20	8	0.4	28	46	17	0.369565	63	2.3	2.125	0.923913	2.25	0.427553	0.899587	0.00592595	0.641562	1.0459	0.0115114	0.00258174	0.00818062	0.00548024	0.00258174	0.00818062	0.00548024
63	AFDR	CRS	Sensory	0	11	R1	0	-0.04209	7	4	0.571429	11	18	16	0.888889	34	2.57143	4	1.55556	3.09091	0.604955	1.10309	0.00106485	0.641793	1.04804	0.0114829	0.002222	0.0061482	0.00794431	0.002222	0.0061482	0.00794431
64	SIBDL	CLI	Inter	0	12	R1	0	-1.09767	3	2	0.666667	5	5	2	0.4	7	1.66667	1	0.6	1.4	0.860562	0.509692	1.2986e-05	0.640566	1.05055	0.0114729	0.00412983	0.00377225	0.00880445	0.00412983	0.00377225	0.00880445
65	RIH	DUI	Inter	0	12	R2	0.236219	1.99814	18	25	1.38889	43	34	81	2.38235	115	1.88889	3.24	1.71529	2.67442	0.238064	1.45783	0.0227547	0.64065	1.04261	0.0115301	0.00400029	0.0112942	0.00386104	0.00400029	0.0112942	0.00386104
66	AWBL	CLS	Sensory	0	11	R2	0.356481	-0.29914	7	9	1.28571	16	9	27	3	36	1.28571	3	2.33333	2.25	0.312842	1.33255	0.00071423	0.642594	1.04787	0.0114937	0.00097682	0.00631219	0.0070063	0.00097682	0.00631219	0.0070063
67	AVER	CRI	Inter	0	12	R3	0.68227	1.2658	39	24	0.615385	63	113	63	0.557522	176	2.89744	2.625	0.905973	2.79365	0.306186	1.66357	0.0938304	0.641148	1.02776	0.0113505	0.00322553	0.0253758	0.0193802	0.00322553	0.0253758	0.0193802
68	RMDDL	DLM	Motor	0	12	R2	0.0240928	1.36566	21	5	0.238095	26	71	11	0.15493	82	3.38095	2.2	0.650704	3.15385	0.639291	0.573244	0.00235479	0.639036	1.04663	0.0114915	0.00650937	0.00748104	0.00719596	0.00650937	0.00748104	0.00719596
69	AWCL	CLS	Sensory	0	11	R2	0.18375	0.0435932	7	9	1.28571	16	15	25	1.66667	40	2.14286	2.77778	1.2963	2.5	0.804574	1.2259	0.00045451	0.639083	1.04791	0.0114651	0.00643623	0.00626945	0.00947519	0.00643623	0.00626945	0.00947519
70	ADFR	CRS	Sensory	0	11	R2	0.595112	-0.0849316	10	14	1.4	24	18	45	2.5	63	1.8	3.21429	1.78571	2.625	0.454843	1.37278	0.00406895	0.641197	1.04643	0.0114852	0.00314857	0.00767848	0.00774419	0.00314857	0.00767848	0.00774419
71	ASGL	CLS	Sensory	0	11	R1	0	-0.556189	5	5	1	10	6	16	2.66667	22	1.2	3.2	2.66667	2.2	0.956536	1.10055	0.000435031	0.640096	1.04865	0.0114753	0.00486049	0.00557446	0.00859367	0.00486049	0.00557446	0.00859367
72	SAADL	DLI	Inter	0	11	R3	0.638183	-0.513348	9	6	0.666667	15	25	18	0.72	43	2.77778	3	1.08	2.86667	0.359954	1.36835	0.0141547	0.636236	1.04308	0.0115315	0.0108623	0.0108513	0.00374254	0.0108623	0.0108513	0.00374254
73	ADLR	CRS	Sensory	0	11	R2	0.545118	-0.170615	3	16	5.33333	19	5	47	9.4	52	1.66667	2.9375	1.7625	2.73684	0.57498	1.42056	0.0015778	0.641734	1.04716	0.011473	0.00231504	0.00698601	0.00879238	0.00231504	0.00698601	0.00879238
74	AWAL	CLS	Sensory	0	11	R1	0	-0.213457	3	9	3	12	5	25	5	30	1.66667	2.77778	1.66667	2.5	0.540665	1.32774	0.00125098	0.642524	1.04754	0.0114806	0.00108569	0.0066216	0.00814095	0.00108569	0.0066216	0.00814095
75	AWBR	CRS	Sensory	0	11	R2	0.484912	-0.599031	9	12	1.33333	21	10	21	2.1	31	1.11111	1.75	1.575	1.47619	0.287104	1.04926	0.00025972	0.643007	1.04877	0.0114978	0.000335304	0.00545399	0.00665377	0.000335304	0.00545399	0.00665377
76	ASIL	CLS	Sensory	0	11	R2	0.104938	-0.770398	2	10	5	12	3	15	5	18	1.5	1.5	1	1.5	0.618136	0.819531	0.000240241	0.64272	1.04938	0.01147	0.000781205	0.00487415	0.00905309	0.000781205	0.00487415	0.00905309
77	ASHL	CLS	Sensory	0	11	R2	0.610649	-0.213457	10	16	1.6	26	14	43	3.07143	57	1.4	2.6875	1.91964	2.19231	0.407696	1.41182	0.00791497	0.641748	1.04657	0.0115068	0.00229275	0.00754272	0.00587499	0.00229275	0.00754272	0.00587499
78	SIBDR	CRI	Inter	0	12	R2	0.378698	-0.997807	7	3	0.428571	10	10	3	0.3	13	1.42857	1	0.7	1.3	0.218448	0.523414	0.00051944	0.643229	1.05031	0.0115025	-1.06056e-05	0.00399835	0.0062483	1.06056e-05	0.00399835	0.0062483
79	ASGR	CRS	Sensory	0	11	R2	0.0768	-0.470506	7	5	0.714286	12	10	15	1.5	25	1.42857	3	2.1	2.08333	0.431606	1.02465	0.000590863	0.642899	1.04871	0.011471	0.000503924	0.00551376	0.008972	0.000503924	0.00551376	0.008972
80	AIBL	CLI	Inter	0	11	R2	0.497613	2.22852	27	17	0.62963	44	80	47	0.5875	127	2.96296	2.76471	0.933088	2.88636	0.29299	1.32817	0.0383862	0.642208	1.03715	0.0116151	0.00157709	0.01648	-0.00348224	0.00157709	0.01648	0.00348224
81	ASHR	CRS	Sensory	0	11	R3	0.625529	0.000751607	13	17	1.30769	30	20	47	2.35	67	1.53846	2.76471	1.79706	2.23333	0.382426	1.45858	0.00799721	0.641902	1.04616	0.0115264	0.00205305	0.00793148	0.00418441	0.00205305	0.00793148	0.00418441
82	AWCR	CRS	Sensory	0	11	R1	0	0.257801	9	7	0.777778	16	15	26	1.73333	41	1.66667	3.71429	2.22857	2.5625	0.907246	1.1621	0.00614238	0.63821	1.04733	0.0114576	0.0077935	0.00681901	0.0101294	0.0077935	0.00681901	0.0101294
83	AWAR	CRS	Sensory	0	11	R2	0.182035	0.0864349	7	13	1.85714	20	9	32	3.55556	41	1.28571	2.46154	1.91453	2.05	0.430406	1.22131	0.00162325	0.642296	1.04781	0.0114865	0.00144072	0.00636208	0.00762623	0.00144072	0.00636208	0.00762623
84	SIBVL	DLI	Inter	0	12	R2	0.498615	-0.997807	10	5	0.5	15	14	5	0.357143	19	1.4	1	0.714286	1.26667	0.427649	0.564343	0.000220762	0.644377	1.04895	0.0115049	-0.00179516	0.00528363	0.00604187	0.00179516	0.00528363	0.00604187
85	RIVL	CLMI	Motor	0	12	R2	0.533163	-0.7315	8	10	1.25	18	12	16	1.33333	28	1.5	1.6	1.06667	1.55556	0.500253	0.825159	0.00192842	0.64187	1.04849	0.0114921	0.0021026	0.0057216	0.0071457	0.0021026	0.0057216	0.0071457
86	SMDDL	DLM	Motor	0	12	R2	0.326111	0.267149	17	7	0.411765	24	51	9	0.176471	60	3	1.28571	0.428571	2.5	0.563586	0.609107	0.00108	0.641336	1.04701	0.0114988	0.00293387	0.00712234	0.00656463	0.00293387	0.00712234	0.00656463
87	SAADR	DRI	Inter	0	11	R3	0.644313	-0.599031	10	8	0.8	18	22	17	0.772727	39	2.2	2.125	0.965909	2.16667	0.318172	1.09296	0.00454294	0.634759	1.04674	0.0115186	0.0131586	0.00737718	0.00485897	0.0131586	0.00737718	0.00485897
88	RMHL	DLM	Motor	0	12	R2	0.475207	-0.831365	8	3	0.375	11	17	5	0.294118	22	2.125	1.66667	0.784314	2	0.174957	0.713848	0.00573548	0.643454	1.04798	0.0114842	-0.000359831	0.00620364	0.00782863	0.000359831	0.00620364	0.00782863
89	RMDDR	DRM	Motor	0	12	R2	0.066374	1.49882	19	6	0.315789	25	71	17	0.239437	88	3.73684	2.83333	0.758216	3.52	0.544185	0.610366	0.00354301	0.640142	1.04642	0.011497	0.00478925	0.00768016	0.00672079	0.00478925	0.00768016	0.00672079
90	ASIR	CRS	Sensory	0	11	R1	0	-0.770398	2	8	4	10	3	14	4.66667	17	1.5	1.75	1.16667	1.7	0.798304	0.924772	0.000311664	0.641463	1.04921	0.0114605	0.00273594	0.00503525	0.00987208	0.00273594	0.00503525	0.00987208
91	AVHL	CLI	Inter	0	22	R3	0.708526	-0.968345	12	18	1.5	30	23	34	1.47826	57	1.91667	1.88889	0.985507	1.9	0.393364	1.12834	0.036337	0.642848	1.04462	0.0113297	0.000582188	0.00938801	0.0211744	0.000582188	0.00938801	0.0211744
92	AVHR	CRI	Inter	0	22	R3	0.708189	-0.968345	10	16	1.6	26	18	33	1.83333	51	1.8	2.0625	1.14583	1.96154	0.441726	1.14761	0.00623977	0.6429	1.04706	0.0114456	0.000501227	0.00707421	0.0111615	0.000501227	0.00707421	0.0111615
93	RIVR	CRMI	Motor	0	12	R2	0.427978	-0.398617	8	13	1.625	21	15	23	1.53333	38	1.875	1.76923	0.94359	1.80952	0.492235	0.858534	0.00623977	0.641664	1.04731	0.0114882	0.00242364	0.00684021	0.00748348	0.00242364	0.00684021	0.00748348
94	AIBR	CRI	Inter	0	11	R2	0.556769	2.22852	31	18	0.580645	49	91	46	0.505495	137	2.93548	2.55556	0.870574	2.79592	0.247536	1.15288	0.0353739	0.643128	1.03893	0.0114947	0.000147592	0.0147887	0.00692373	0.000147592	0.0147887	0.00692373
95	RIBL	CLI	Inter	0	12	R2	0.44595	1.36566	33	23	0.69697	56	71	39	0.549296	110	2.15152	1.69565	0.78812	1.96429	0.215957	1.22762	0.0404979	0.63816	1.03905	0.0113871	0.0078701	0.0146691	0.0162166	0.0078701	0.0146691	0.0162166
96	RMFL	DLM	Motor	0	13	R2	0.59949	-1.18009	10	7	0.7	17	13	15	1.15385	28	1.3	2.14286	1.64835	1.64706	0.434997	0.928171	0.00213805	0.642416	1.04811	0.0114937	0.00125471	0.00608552	0.00700723	0.00125471	0.00608552	0.00700723
97	AVBL	CLI	Inter	0	21	R3	0.646005	1.22932	60	42	0.7	102	151	74	0.490066	225	2.51667	1.7619	0.700095	2.20588	0.231267	1.50547	0.0488966	0.645313	1.03605	0.0115504	-0.00324916	0.0175174	0.00211007	0.00324916	0.0175174	0.00211007
98	SIBVR	DRI	Inter	0	12	R2	0.231111	-0.897942	9	4	0.444444	13	11	4	0.363636	15	1.22222	1	0.818182	1.15385	0.269974	0.524655	0.000928499	0.642481	1.04911	0.0114971	0.00115246	0.00513795	0.00671543	0.00115246	0.00513795	0.00671543
99	ASEL	CLS	Sensory	0	11	R2	0.0363512	0.771901	8	9	1.125	17	14	40	2.85714	54	1.75	4.44444	2.53968	3.17647	0.610329	1.41493	0.00372049	0.640834	1.04709	0.0114998	0.00371369	0.00704579	0.0064822	0.00371369	0.00704579	0.0064822
100	AVJR	CRI	Inter	0	21	R2	0.510136	-0.0369616	19	12	0.631579	31	40	27	0.675	67	2.10526	2.25	1.06875	2.16129	0.564235	1.14146	0.00134405	0.642285	1.0465	0.0115057	0.00145782	0.00760585	0.00596815	0.00145782	0.00760585	0.00596815
101	AUAL	CLS	Sensory	0	12	R2	0.523498	-0.465194	9	8	0.888889	17	17	24	1.41176	41	1.88889	3	1.58824	2.41176	0.354632	1.22766	0.00484378	0.642805	1.04703	0.0114836	0.000649383	0.00710947	0.00787655	0.000649383	0.00710947	0.00787655
102	SIADL	DLI	Inter	0	12	R2	0.244898	-1.13096	5	1	0.2	6	6	1	0.166667	7	1.2	1	0.833333	1.16667	0.281934	0.507791	0	0.642722	1.0499	0.0114764	0.000777734	0.00438857	0.00850487	0.000777734	0.00438857	0.00850487
103	RMHR	DRM	Motor	0	12	R2	0.444444	-0.897942	9	3	0.333333	12	15	3	0.2	18	1.66667	1	0.6	1.5	0.120214	0.515646	0.000525933	0.643494	1.04947	0.0114878	-0.000421889	0.00479688	0.00751364	0.000421889	0.00479688	0.00751364
104	AVJL	CLI	Inter	0	21	R2	0.47308	0.216294	25	17	0.68	42	52	33	0.634615	85	2.08	1.94118	0.933258	2.02381	0.53318	1.23045	0.0140054	0.639807	1.04453	0.0115622	0.00530988	0.0094731	0.00109075	0.00530988	0.0094731	0.00109075
105	ASER	CRS	Sensory	0	11	R1	0	0.986109	10	11	1.1	21	16	42	2.625	58	1.6	3.81818	2.38636	2.7619	0.576934	1.29663	0.00835866	0.639074	1.04624	0.0114726	0.00644905	0.00785186	0.00883394	0.00644905	0.00785186	0.00883394
106	AVBR	CRI	Inter	0	21	R3	0.672216	1.21243	64	40	0.625	104	177	71	0.40113	248	2.76562	1.775	0.641808	2.38462	0.230553	1.43113	0.0371529	0.639695	1.03433	0.011551	0.00548446	0.0191496	0.0020535	0.00548446	0.0191496	0.0020535
107	RIBR	CRI	Inter	0	12	R2	0.404513	1.46553	29	23	0.793103	52	73	36	0.493151	109	2.51724	1.56522	0.621799	2.09615	0.256073	1.048	0.0247368	0.639514	1.0413	0.011486	0.00576519	0.0125437	0.00766939	0.00576519	0.0125437	0.00766939
108	RMFR	DRM	Motor	0	13	R2	0.498866	-1.2981	7	3	0.428571	10	13	8	0.615385	21	1.85714	2.66667	1.4359	2.1	0.799231	0.834525	3.2465e-05	0.64075	1.04786	0.0114806	0.00384466	0.00631815	0.00814229	0.00384466	0.00631815	0.00814229
109	SMDDR	DRM	Motor	0	12	R2	0.510933	0.233861	22	6	0.272727	28	68	7	0.102941	75	3.09091	1.16667	0.377451	2.67857	0.404513	0.620156	0.00146958	0.642051	1.04621	0.0115091	0.00182162	0.00788109	0.00567594	0.00182162	0.00788109	0.00567594
110	AIAL	DLI	Inter	0	11	R2	0.0427694	2.35704	16	15	0.9375	31	62	30	0.483871	92	3.875	2	0.516129	2.96774	0.448012	1.25568	0.0373856	0.636269	1.03988	0.0115064	0.01081	0.0138853	0.0059132	0.01081	0.0138853	0.0059132
111	RIR	DUI	Inter	0	11	R3	0.714444	-0.513348	12	15	1.25	27	25	35	1.4	60	2.08333	2.33333	1.12	2.22222	0.330452	1.28606	0.0271353	0.64279	1.04295	0.0114933	0.00067306	0.0109781	0.00703813	0.00067306	0.0109781	0.00703813
112	SMBDL	DLM	Motor	0	11	R3	0.686851	-0.813239	11	7	0.636364	18	24	10	0.416667	34	2.18182	1.42857	0.654762	1.88889	0.185629	0.794333	0.00290886	0.643585	1.0472	0.011488	-0.000563642	0.00694888	0.00750191	0.000563642	0.00694888	0.00750191
113	RIML	CLM	Motor	0	11	R2	0.624783	0.729059	20	18	0.9	38	64	32	0.5	96	3.2	1.77778	0.555556	2.52632	0.360218	1.04995	0.0174012	0.642022	1.04367	0.0114876	0.00186711	0.0102898	0.00753341	0.00186711	0.0102898	0.00753341
114	ASJL	CLS	Sensory	0	11	R2	0.0798611	-0.513348	3	5	1.66667	8	3	21	7	24	1	4.2	4.2	3	0.754719	1.02758	1.2986e-05	0.642928	1.04922	0.0114452	0.000457649	0.00502767	0.0111971	0.000457649	0.00502767	0.0111971
115	RIMR	CRM	Motor	0	11	R3	0.650505	1.20032	22	21	0.954545	43	79	48	0.607595	127	3.59091	2.28571	0.636528	2.95349	0.425591	1.36017	0.0512796	0.640075	1.0381	0.0116415	0.00489419	0.0155759	-0.00576106	0.00489419	0.0155759	0.00576106
116	AUAR	CRS	Sensory	0	12	R2	0.452346	-0.298752	9	9	1	18	16	29	1.8125	45	1.77778	3.22222	1.8125	2.5	0.355423	1.27043	0.0054736	0.642539	1.04718	0.0114974	0.00106233	0.00696607	0.00668996	0.00106233	0.00696607	0.00668996
117	AVDR	CRI	Inter	0	21	R2	0.493035	0.908525	35	28	0.8	63	79	68	0.860759	147	2.25714	2.42857	1.07595	2.33333	0.363414	1.82943	0.0100945	0.64166	1.04254	0.0115261	0.00242874	0.0113681	0.00421289	0.00242874	0.0113681	0.00421289
118	SMBVR	DRM	Motor	0	11	R2	0.525253	-0.556189	9	5	0.555556	14	21	12	0.571429	33	2.33333	2.4	1.02857	2.35714	0.233008	0.998218	0.0025063	0.635167	1.04728	0.0114896	0.0125241	0.0068692	0.00735882	0.0125241	0.0068692	0.00735882
119	AVDL	CLI	Inter	0	21	R2	0.431842	0.908525	29	23	0.793103	52	76	62	0.815789	138	2.62069	2.69565	1.0286	2.65385	0.481768	1.80874	0.0193686	0.641668	1.03963	0.0114601	0.00241731	0.0141218	0.00991249	0.00241731	0.0141218	0.00991249
120	AINL	CLI	Inter	0	11	R2	0.54142	-0.856081	4	9	2.25	13	5	21	4.2	26	1.25	2.33333	1.86667	2	0.232091	1.00702	0.000925253	0.644199	1.04926	0.0114905	-0.00151736	0.00498684	0.00728711	0.00151736	0.00498684	0.00728711
121	SMBVL	DLM	Motor	0	11	R2	0.481633	-0.470506	8	4	0.5	12	24	11	0.458333	35	3	2.75	0.916667	2.91667	0.186232	0.898182	0.00802535	0.637586	1.04459	0.0114329	0.00876277	0.009424	0.0122647	0.00876277	0.009424	0.0122647
122	ASJR	CRS	Sensory	0	11	R1	0	-0.513348	3	4	1.33333	7	4	19	4.75	23	1.33333	4.75	3.5625	3.28571	0.816796	0.978547	4.5451e-05	0.642073	1.04966	0.0114616	0.00178659	0.00461133	0.00978093	0.00178659	0.00461133	0.00978093
123	AINR	CRI	Inter	0	11	R2	0.447087	-0.641873	4	13	3.25	17	6	23	3.83333	29	1.5	1.76923	1.17949	1.70588	0.304262	0.960665	0.000603849	0.644167	1.04937	0.0114788	-0.00146785	0.00488453	0.00829308	0.00146785	0.00488453	0.00829308
124	SIADR	DRI	Inter	0	12	R2	0.277778	-1.16425	4	1	0.25	5	5	1	0.2	6	1.25	1	0.8	1.2	0.209987	0.482424	0	0.642746	1.05073	0.0114884	0.000741587	0.00359365	0.00746203	0.000741587	0.00359365	0.00746203
125	AVL	DUIM	Motor	1	13	R3	0.682615	-0.590044	17	15	0.882353	32	38	36	0.947368	74	2.23529	2.4	1.07368	2.3125	0.242724	1.36077	0.00701028	0.647658	1.04448	0.0114762	-0.00689489	0.00952356	0.00852296	0.00689489	0.00952356	0.00852296
126	RICL	CLI	Inter	0	12	R3	0.684225	-0.431906	15	15	1	30	28	33	1.17857	61	1.86667	2.2	1.17857	2.03333	0.194609	1.38341	0.00630687	0.644542	1.04635	0.0115252	-0.00205102	0.00774891	0.00428661	0.00205102	0.00774891	0.00428661
127	AIAR	DRI	Inter	0	11	R5	0.0377219	2.87114	14	13	0.928571	27	71	33	0.464789	104	5.07143	2.53846	0.500542	3.85185	0.535207	1.15856	0.0342311	0.637644	1.03995	0.0114588	0.00867341	0.0138177	0.0100246	0.00867341	0.0138177	0.0100246
128	SMBDR	DRM	Motor	0	11	R3	0.72	-0.941764	14	7	0.5	21	22	13	0.590909	35	1.57143	1.85714	1.18182	1.66667	0.205006	1.00136	0.00270542	0.642353	1.0472	0.0114999	0.00135179	0.00694685	0.00647214	0.00135179	0.00694685	0.00647214
129	AIZR	CRI	Inter	0	11	R2	0.387072	1.37168	14	15	1.07143	29	46	43	0.934783	89	3.28571	2.86667	0.872464	3.06897	0.446602	1.37268	0.0220628	0.640227	1.04094	0.011528	0.00465708	0.0128819	0.00404279	0.00465708	0.0128819	0.00404279
130	SIAVL	DLI	Inter	0	12	R1	0	-1.0311	6	1	0.166667	7	8	1	0.125	9	1.33333	1	0.75	1.28571	0.039685	0.507954	0	0.643639	1.05031	0.0114692	-0.000647859	0.00399847	0.00912749	0.000647859	0.00399847	0.00912749
131	SIAVR	DRI	Inter	0	12	R2	0.18	-1.0311	6	1	0.166667	7	9	1	0.111111	10	1.5	1	0.666667	1.42857	0.0969207	0.482424	0	0.643449	1.05056	0.0114852	-0.000351354	0.00375916	0.0077395	0.000351354	0.00375916	0.0077395
132	RICR	CRI	Inter	0	12	R2	0.582414	-0.298752	16	10	0.625	26	28	25	0.892857	53	1.75	2.5	1.42857	2.03846	0.156147	1.34453	0.00675272	0.64473	1.04666	0.0115182	-0.00234337	0.0074525	0.00489281	0.00234337	0.0074525	0.00489281
133	AIZL	CLI	Inter	0	11	R6	0.320881	2.74262	14	15	1.07143	29	66	56	0.848485	122	4.71429	3.73333	0.791919	4.2069	0.45458	1.51536	0.0600473	0.639193	1.03481	0.0115482	0.00626443	0.0186907	0.00229645	0.00626443	0.0186907	0.00229645
134	AIYR	DRI	Inter	0	11	R2	0.224082	1.11463	10	8	0.8	18	49	21	0.428571	70	4.9	2.625	0.535714	3.88889	0.550668	1.19407	0.0112199	0.640862	1.04375	0.0114957	0.00366937	0.0102134	0.00683687	0.00366937	0.0102134	0.00683687
135	AIMR	DRI	Inter	0	11	R2	0.592593	-0.813239	2	13	6.5	15	2	25	12.5	27	1	1.92308	1.92308	1.8	0.361834	0.985332	0.000822447	0.642861	1.04951	0.0114675	0.000562173	0.00475478	0.00927158	0.000562173	0.00475478	0.00927158
136	AIML	DLI	Inter	0	11	R3	0.681359	-0.856081	3	17	5.66667	20	5	28	5.6	33	1.66667	1.64706	0.988235	1.65	0.342044	1.05608	0.00375079	0.643107	1.04824	0.0114946	0.00017978	0.00595694	0.00692989	0.00017978	0.00595694	0.00692989
137	RIS	DUI	Inter	1	12	R2	0.567381	0.267149	14	24	1.71429	38	19	58	3.05263	77	1.35714	2.41667	1.7807	2.02632	0.309549	1.48671	0.0273507	0.643049	1.04378	0.0115461	0.000270557	0.010192	0.00248243	0.000270557	0.010192	0.00248243
138	AIYL	DLI	Inter	0	11	R2	0.263114	1.286	11	9	0.818182	20	45	32	0.711111	77	4.09091	3.55556	0.869136	3.85	0.571098	1.4008	0.0178471	0.639696	1.04227	0.0114823	0.00548286	0.0116217	0.00799116	0.00548286	0.0116217	0.00799116
139	VB02	EUM	Motor	0	22	R2	0.369388	0.202572	11	14	1.27273	25	21	49	2.33333	70	1.90909	3.5	1.83333	2.8	0.442411	1.15016	0.00737388	0.643069	1.04513	0.011502	0.000238258	0.00891126	0.00629186	0.000238258	0.00891126	0.00629186
140	AVKR	DRI	Inter	0	13	R2	0.556606	0.354026	16	18	1.125	34	40	29	0.725	69	2.5	1.61111	0.644444	2.02941	0.368172	1.08519	0.0110749	0.641158	1.04582	0.0115429	0.00320924	0.00825181	0.00275989	0.00320924	0.00825181	0.00275989
141	AVKL	DLI	Inter	0	13	R3	0.701147	0.413031	25	28	1.12	53	79	38	0.481013	117	3.16	1.35714	0.429476	2.20755	0.275608	1.0128	0.00824147	0.638455	1.04546	0.011534	0.00741204	0.008596	0.00352727	0.00741204	0.008596	0.00352727
142	AVFR	ERI	Inter	0	22	R2	0.383046	0.770289	11	13	1.18182	24	46	45	0.978261	91	4.18182	3.46154	0.827759	3.79167	0.706245	1.29425	0.0183752	0.640686	1.045	0.0114249	0.00394411	0.00902659	0.012953	0.00394411	0.00902659	0.012953
143	SABVL	ELI	Inter	0	21	R3	0.654321	-0.492821	10	3	0.3	13	30	6	0.2	36	3	2	0.666667	2.76923	1.18464	0.972831	0	0.639849	1.04482	0.0115009	0.0052442	0.00920108	0.00638569	0.0052442	0.00920108	0.00638569
144	FLPL	ELS	Sensory	0	21	R2	0.285639	0.435782	9	13	1.44444	22	13	74	5.69231	87	1.44444	5.69231	3.94083	3.95455	1.10736	1.92731	0.00116008	0.638732	1.04503	0.0115209	0.00698173	0.00899857	0.00465824	0.00698173	0.00899857	0.00465824
145	FLPR	ERS	Sensory	0	21	R2	0.341306	0.0305732	5	15	3	20	7	54	7.71429	61	1.4	3.6	2.57143	3.05	1.20086	1.71303	1.2986e-05	0.638689	1.04626	0.0114945	0.00704786	0.00783572	0.00694196	0.00704786	0.00783572	0.00694196
146	SABVR	ERI	Inter	0	21	R2	0.607438	-0.594123	9	3	0.333333	12	17	5	0.294118	22	1.88889	1.66667	0.882353	1.83333	1.15594	0.867147	0	0.639582	1.0471	0.0114913	0.00566009	0.00703587	0.00721406	0.00566009	0.00703587	0.00721406
147	AVFL	ELI	Inter	0	22	R2	0.493304	0.947701	13	15	1.15385	28	54	57	1.05556	111	4.15385	3.8	0.914815	3.96429	0.627136	1.30427	0.013947	0.63894	1.04508	0.0114318	0.00665732	0.00895224	0.0123572	0.00665732	0.00895224	0.0123572
148	AQR	EUS	Sensory	0	13	R2	0.577098	0.708053	10	19	1.9	29	33	51	1.54545	84	3.3	2.68421	0.813397	2.89655	0.732272	1.4095	0.0458081	0.640143	1.04085	0.0113683	0.004788	0.012968	0.0178445	0.004788	0.012968	0.0178445
149	RIFR	ERI	Inter	0	21	R2	0.607459	-0.357752	8	14	1.75	22	13	38	2.92308	51	1.625	2.71429	1.67033	2.31818	0.487084	1.47029	0.00327897	0.642217	1.04634	0.011496	0.00156345	0.00775772	0.00680657	0.00156345	0.00775772	0.00680657
150	ADEL	ELS	Sensory	0	13	R3	0.690606	-1.12108	7	28	4	35	12	47	3.91667	59	1.71429	1.67857	0.979167	1.68571	0.179196	1.23638	0.00676462	0.644539	1.04718	0.0115214	-0.00204708	0.00696025	0.004612	0.00204708	0.00696025	0.004612
151	VB01	EUM	Motor	0	22	R3	0.700349	-0.826416	10	17	1.7	27	20	41	2.05	61	2	2.41176	1.20588	2.25926	0.271231	1.23952	0.0119749	0.645561	1.04441	0.01153	-0.00363533	0.00959275	0.00386774	0.00363533	0.00959275	0.00386774
152	ADER	ERS	Sensory	0	13	R3	0.678254	-1.00308	9	20	2.22222	29	13	39	3	52	1.44444	1.95	1.35	1.7931	0.338523	1.37974	0.00121852	0.643237	1.04705	0.0115255	-2.21045e-05	0.00708449	0.00426014	2.21045e-05	0.00708449	0.00426014
153	DB02	EUM	Motor	0	22	R2	0.19996	0.521913	8	9	1.125	17	16	55	3.4375	71	2	6.11111	3.05556	4.17647	0.761485	0.953753	0.00131159	0.640204	1.04674	0.0114921	0.00469332	0.0073859	0.00714972	0.00469332	0.0073859	0.00714972
154	ADAR	ERI	Inter	0	11	R3	0.6569	-0.641873	12	17	1.41667	29	16	30	1.875	46	1.33333	1.76471	1.32353	1.58621	0.275425	1.15287	9.7395e-05	0.643447	1.04738	0.0114955	-0.000348603	0.00677539	0.00685014	0.000348603	0.00677539	0.00685014
155	ADAL	ELI	Inter	0	11	R3	0.637949	-0.727556	11	19	1.72727	30	14	39	2.78571	53	1.27273	2.05263	1.61278	1.76667	0.300425	1.22901	0.000406895	0.644784	1.04749	0.0115061	-0.00242687	0.00667315	0.00593531	0.00242687	0.00667315	0.00593531
156	RIGR	ERI	Inter	0	13	R2	0.622922	-0.0590044	20	16	0.8	36	47	29	0.617021	76	2.35	1.8125	0.771277	2.11111	0.309383	0.987375	0.0197755	0.643187	1.04354	0.011541	5.5762e-05	0.0104161	0.00292342	5.5762e-05	0.0104161	0.00292342
157	RMGL	ELM	Motor	0	12	R2	0.564481	-0.232176	14	24	1.71429	38	21	36	1.71429	57	1.5	1.5	1	1.5	0.118044	0.970064	0.010246	0.644578	1.04681	0.0115153	-0.0021079	0.0073118	0.00514514	0.0021079	0.0073118	0.00514514
158	RMGR	ERM	Motor	0	12	R2	0.60397	-0.565059	12	18	1.5	30	16	30	1.875	46	1.33333	1.66667	1.25	1.53333	0.175395	1.07861	0.00603849	0.643856	1.04802	0.0115235	-0.000984353	0.00617178	0.00443741	0.000984353	0.00617178	0.00443741
159	RIFL	ELI	Inter	0	21	R3	0.633469	-0.492821	8	9	1.125	17	10	25	2.5	35	1.25	2.77778	2.22222	2.05882	0.267486	1.34531	0.00141547	0.643452	1.04725	0.0115073	-0.00035718	0.00690152	0.00582875	0.00035718	0.00690152	0.00582875
160	AVG	EUS	Sensory	0	21	R2	0.393162	-0.290217	7	19	2.71429	26	14	25	1.78571	39	2	1.31579	0.657895	1.5	0.345867	1.03077	0.000272706	0.643906	1.04839	0.0114606	-0.00106194	0.00581666	0.00987007	0.00106194	0.00581666	0.00987007
161	VA01	EUM	Motor	0	22	R2	0.567474	-1.00383	7	4	0.571429	11	18	16	0.888889	34	2.57143	4	1.55556	3.09091	0.906144	1.05436	0.000415552	0.640522	1.0458	0.0115068	0.00419826	0.0082721	0.005877	0.00419826	0.0082721	0.005877
162	SABD	EUI	Inter	0	22	R3	0.726757	-1.21672	14	4	0.285714	18	31	11	0.354839	42	2.21429	2.75	1.24194	2.33333	0.806537	1.14041	1.2986e-05	0.641037	1.0449	0.0115056	0.00339731	0.00912954	0.00597955	0.00339731	0.00912954	0.00597955
163	RIGL	ELI	Inter	0	13	R3	0.67673	0.0590044	26	23	0.884615	49	55	36	0.654545	91	2.11538	1.56522	0.739921	1.85714	0.238086	0.993473	0.0196099	0.64341	1.04402	0.0115724	-0.000290936	0.00996476	0.000205417	0.000290936	0.00996476	0.000205417
164	DD01	EUM	Motor	1	22	R2	0.206531	2.11862	21	5	0.238095	26	111	11	0.0990991	122	5.28571	2.2	0.416216	4.69231	0.745399	0.879533	0.00375295	0.637891	1.04408	0.0114867	0.00828949	0.00990083	0.00761618	0.00828949	0.00990083	0.00761618
165	DB01	EUM	Motor	0	22	R2	0.34453	0.344501	10	16	1.6	26	12	61	5.08333	73	1.2	3.8125	3.17708	2.80769	0.382542	1.28436	0.0034283	0.643836	1.04572	0.0114812	-0.00095378	0.00834721	0.00808465	0.00095378	0.00834721	0.00808465
166	AS01	EUM	Motor	0	21	R2	0.586667	-0.526589	10	6	0.6	16	16	14	0.875	30	1.6	2.33333	1.45833	1.875	1.03495	1.08355	0	0.640479	1.04593	0.0115088	0.00426535	0.00814823	0.0057061	0.00426535	0.00814823	0.0057061
167	VD01	EUM	Motor	1	22	R2	0.548525	0.663842	18	9	0.5	27	83	25	0.301205	108	4.61111	2.77778	0.60241	4	0.555801	1.1948	0.0764919	0.641032	1.03674	0.0113689	0.00340647	0.0168628	0.0177858	0.00340647	0.0168628	0.0177858
168	DA01	EUM	Motor	0	21	R2	0.597551	-0.188915	11	8	0.727273	19	34	36	1.05882	70	3.09091	4.5	1.45588	3.68421	1.21412	1.41726	0.0498403	0.638779	1.03812	0.0113507	0.00690862	0.0155583	0.0193615	0.00690862	0.0155583	0.0193615
169	VD02	EUM	Motor	1	22	R2	0.0738322	1.87024	17	6	0.352941	23	80	25	0.3125	105	4.70588	4.16667	0.885417	4.56522	0.934314	1.17623	0.0184921	0.637916	1.04154	0.0114559	0.00824989	0.0123108	0.0102702	0.00824989	0.0123108	0.0102702
170	VA02	GUM	Motor	0	22	R2	0.378225	0.0251602	10	7	0.7	17	26	39	1.5	65	2.6	5.57143	2.14286	3.82353	1.12232	1.34	0.0148581	0.638505	1.04202	0.0115064	0.00733398	0.0118584	0.00591118	0.00733398	0.0118584	0.00591118
171	VB03	GUM	Motor	0	22	R2	0.114952	-0.0812868	6	6	1	12	7	42	6	49	1.16667	7	6	4.08333	0.459651	0.693196	0	0.643473	1.04907	0.0114865	-0.000389679	0.00517345	0.00762824	0.000389679	0.00517345	0.00762824
172	AS02	GUM	Motor	0	22	R2	0.423077	-1.03931	8	5	0.625	13	11	15	1.36364	26	1.375	3	2.18182	2	0.683384	1.0455	1.2986e-05	0.641988	1.04712	0.0114887	0.00191872	0.00702395	0.00743925	0.00191872	0.00702395	0.00743925
173	DB03	GUM	Motor	0	22	R2	0.290879	0.983183	12	12	1	24	24	68	2.83333	92	2	5.66667	2.83333	3.83333	0.667144	0.935311	0.00025972	0.640123	1.0463	0.0114831	0.004819	0.00779559	0.00792782	0.004819	0.00779559	0.00792782
174	DA02	GUM	Motor	0	22	R2	0.559016	-0.684486	13	10	0.769231	23	23	28	1.21739	51	1.76923	2.8	1.58261	2.21739	0.719167	1.07241	2.5972e-05	0.640602	1.04533	0.0114891	0.00407437	0.0087204	0.00740909	0.00407437	0.0087204	0.00740909
175	VD03	GUM	Motor	1	22	R2	0.0843573	1.40897	15	5	0.333333	20	84	8	0.0952381	92	5.6	1.6	0.285714	4.6	0.515274	0.707806	0.00307119	0.642724	1.04519	0.0114822	0.000774634	0.00885528	0.00799819	0.000774634	0.00885528	0.00799819
176	BDUR	FRI	Inter	0	21	R2	0.396122	-0.307101	6	11	1.83333	17	17	21	1.23529	38	2.83333	1.90909	0.673797	2.23529	0.474888	1.11152	0.0113766	0.641919	1.04694	0.0114739	0.00202628	0.00719512	0.00871464	0.00202628	0.00719512	0.00871464
177	BDUL	FLI	Inter	0	21	R2	0.526627	-0.509705	6	8	1.33333	14	14	12	0.857143	26	2.33333	1.5	0.642857	1.85714	0.217066	0.890856	0.00490871	0.644084	1.04857	0.0114773	-0.00133921	0.00564294	0.00842712	0.00133921	0.00564294	0.00842712
178	VA03	GUM	Motor	0	22	R2	0.478949	-0.116769	10	9	0.9	19	25	42	1.68	67	2.5	4.66667	1.86667	3.52632	0.933935	1.00323	0.00467496	0.640218	1.04408	0.0114956	0.00467094	0.00990052	0.00684411	0.00467094	0.00990052	0.00684411
179	SDQR	FRI	Inter	0	21	R2	0.552632	-0.44217	6	13	2.16667	19	8	30	3.75	38	1.33333	2.30769	1.73077	2	0.397905	1.26056	0.00460354	0.642844	1.04715	0.0115426	0.000588446	0.00699119	0.00278	0.000588446	0.00699119	0.00278
180	VB04	GUM	Motor	0	22	R2	0.33241	-0.649004	8	7	0.875	15	11	27	2.45455	38	1.375	3.85714	2.80519	2.53333	0.621394	0.632218	5.1944e-05	0.641237	1.04803	0.0114903	0.00308752	0.00615603	0.00730521	0.00308752	0.00615603	0.00730521
181	VC01	GUM	Motor	0	22	R2	0.138115	0.48643	4	14	3.5	18	16	51	3.1875	67	4	3.64286	0.910714	3.72222	1.01849	1.09879	0.00596707	0.638202	1.04759	0.0114885	0.00780533	0.00657641	0.00746002	0.00780533	0.00657641	0.00746002
182	DD02	GUM	Motor	1	22	R2	0.0791454	2.43796	19	5	0.263158	24	114	8	0.0701754	122	6	1.6	0.266667	5.08333	0.521905	0.490776	0.00330494	0.641837	1.04592	0.0114982	0.00215475	0.00816206	0.0066149	0.00215475	0.00816206	0.0066149
183	AS03	GUM	Motor	0	22	R2	0.439815	-0.826416	8	8	1	16	12	24	2	36	1.5	3	2	2.25	0.86879	0.892471	0	0.641256	1.04689	0.0115021	0.00305797	0.00724218	0.00628315	0.00305797	0.00724218	0.00628315
184	VD04	GUM	Motor	1	22	R2	0.184118	0.876736	15	4	0.266667	19	76	5	0.0657895	81	5.06667	1.25	0.246711	4.26316	0.75849	0.56486	0.00863569	0.640813	1.04527	0.011505	0.00374696	0.00877487	0.00603182	0.00374696	0.00877487	0.00603182
185	DA03	GUM	Motor	0	22	R2	0.476371	-0.0812868	11	7	0.636364	18	30	39	1.3	69	2.72727	5.57143	2.04286	3.83333	0.986925	0.934367	0.00940186	0.639354	1.04283	0.0114987	0.00601398	0.0110907	0.0065767	0.00601398	0.0110907	0.0065767
186	VA04	GUM	Motor	0	22	R2	0.42599	-0.43611	9	9	1	18	16	35	2.1875	51	1.77778	3.88889	2.1875	2.83333	0.782628	1.05408	0.00357115	0.641498	1.04462	0.0114908	0.00268187	0.00938954	0.0072603	0.00268187	0.00938954	0.0072603
187	VB05	GUM	Motor	0	22	R2	0.119511	-0.152251	7	6	0.857143	13	9	38	4.22222	47	1.28571	6.33333	4.92593	3.61538	0.530548	0.666282	6.493e-05	0.642171	1.04873	0.0114879	0.0016354	0.00549123	0.00750761	0.0016354	0.00549123	0.00750761
188	VC02	GUM	Motor	0	22	R2	0.2458	0.557395	5	15	3	20	18	56	3.11111	74	3.6	3.73333	1.03704	3.7	0.863817	1.06548	0.00436979	0.63823	1.04778	0.0114756	0.00776237	0.00639029	0.00856854	0.00776237	0.00639029	0.00856854
189	DB04	GUM	Motor	0	22	R2	0.444444	-0.790933	12	8	0.666667	20	17	22	1.29412	39	1.41667	2.75	1.94118	1.95	0.556907	0.627674	1.2986e-05	0.642235	1.0476	0.0114897	0.00153601	0.00656483	0.00735346	0.00153601	0.00656483	0.00735346
190	AS04	GUM	Motor	0	22	R2	0.362812	-1.14576	7	3	0.428571	10	8	13	1.625	21	1.14286	4.33333	3.79167	2.1	0.781277	0.575109	0	0.641606	1.04933	0.0114801	0.00251273	0.0049291	0.00817915	0.00251273	0.0049291	0.00817915
191	VD05	GUM	Motor	1	22	R2	0.170168	1.08963	15	6	0.4	21	78	9	0.115385	87	5.2	1.5	0.288462	4.14286	0.520394	0.712892	0.00605148	0.644464	1.04442	0.0114782	-0.0019305	0.00958533	0.00834804	0.0019305	0.00958533	0.00834804
192	VA05	GUM	Motor	0	22	R2	0.506942	-0.649004	7	7	1	14	21	32	1.52381	53	3	4.57143	1.52381	3.78571	1.26843	1.26116	0.00741501	0.639466	1.04271	0.011476	0.00584043	0.0112073	0.00853503	0.00584043	0.0112073	0.00853503
193	AVM	FUS	Sensory	0	21	R2	0.22	-0.0538453	5	17	3.4	22	6	44	7.33333	50	1.2	2.58824	2.15686	2.27273	0.43541	1.32082	0.00766174	0.643284	1.04669	0.0114889	-9.56702e-05	0.00742838	0.00742135	9.56702e-05	0.00742838	0.00742135
194	VB06	GUM	Motor	0	22	R2	0.315689	-0.116769	7	9	1.28571	16	10	46	4.6	56	1.42857	5.11111	3.57778	3.5	0.534775	0.881923	2.5972e-05	0.642783	1.04779	0.0114917	0.000684164	0.00638728	0.0071839	0.000684164	0.00638728	0.0071839
195	DA04	GUM	Motor	0	22	R2	0.509183	-0.43611	9	9	1	18	28	38	1.35714	66	3.11111	4.22222	1.35714	3.66667	1.04273	1.07944	0.00655793	0.640391	1.0407	0.0115017	0.00440276	0.0131054	0.00631331	0.00440276	0.0131054	0.00631331
196	DD03	GUM	Motor	1	22	R5	0.0614764	2.61537	14	2	0.142857	16	123	3	0.0243902	126	8.78571	1.5	0.170732	7.875	0.691356	0.395279	0.000103888	0.64146	1.04529	0.0114804	0.00274013	0.00875372	0.00816105	0.00274013	0.00875372	0.00816105
197	ALML	FLS	Sensory	0	21	R2	0.455775	-0.44217	6	12	2	18	7	24	3.42857	31	1.16667	2	1.71429	1.72222	0.185394	1.14683	0.00171632	0.643903	1.04831	0.011504	-0.00105828	0.00589358	0.00611627	0.00105828	0.00589358	0.00611627
198	ALMR	FRS	Sensory	0	21	R2	0.391111	-0.611007	2	7	3.5	9	2	13	6.5	15	1	1.85714	1.85714	1.66667	0.268324	1.04858	0	0.6435	1.04916	0.0114796	-0.000430454	0.00508541	0.00822338	0.000430454	0.00508541	0.00822338
199	VC03	GUM	Motor	0	22	R2	0.263236	0.770289	8	21	2.625	29	21	61	2.90476	82	2.625	2.90476	1.10658	2.82759	0.45266	1.00527	0.0130704	0.638826	1.04671	0.0115289	0.00683589	0.00740813	0.00396626	0.00683589	0.00740813	0.00396626
200	AS05	GUM	Motor	0	22	R2	0.532236	-1.21672	10	5	0.5	15	14	13	0.928571	27	1.4	2.6	1.85714	1.8	0.703428	0.682015	0	0.641331	1.04702	0.0114861	0.00294023	0.00711346	0.00766242	0.00294023	0.00711346	0.00766242
201	VD06	GUM	Motor	1	22	R2	0.118571	0.912218	14	5	0.357143	19	72	7	0.0972222	79	5.14286	1.4	0.272222	4.15789	0.461401	0.574457	0.00274005	0.644037	1.0456	0.0114966	-0.00126532	0.00845842	0.00675564	0.00126532	0.00845842	0.00675564
202	VA06	GUM	Motor	0	22	R2	0.511736	-0.649004	5	6	1.2	11	18	37	2.05556	55	3.6	6.16667	1.71296	5	0.996607	1.36585	0.00650599	0.639921	1.04175	0.0115152	0.00513272	0.0121122	0.00514916	0.00513272	0.0121122	0.00514916
203	VB07	GUM	Motor	0	21	R2	0.475309	-0.611007	5	4	0.8	9	10	8	0.8	18	2	2	1	2	1.25892	0.783181	0	0.639191	1.04753	0.0114933	0.00626822	0.00663566	0.00704383	0.00626822	0.00663566	0.00704383
204	DB05	GUM	Motor	0	21	R1	0	-0.543472	7	3	0.428571	10	11	4	0.363636	15	1.57143	1.33333	0.848485	1.5	1.65735	0.80981	0	0.637409	1.04721	0.011498	0.00903872	0.00693892	0.00663902	0.00903872	0.00693892	0.00663902
205	AS06	GUM	Motor	0	22	R2	0.474506	-1.03931	8	6	0.75	14	12	19	1.58333	31	1.5	3.16667	2.11111	2.21429	1.07018	0.733621	0	0.640441	1.04748	0.0114856	0.00432512	0.00668053	0.00770666	0.00432512	0.00668053	0.00770666
206	VD07	GUM	Motor	1	22	R2	0.0605469	-0.613522	7	2	0.285714	9	30	2	0.0666667	32	4.28571	1	0.233333	3.55556	0.369245	0.472121	0	0.64381	1.04723	0.0114673	-0.000912538	0.00691807	0.00929102	0.000912538	0.00691807	0.00929102
207	VC04	GUM	Motor	0	22	R2	0.124444	-1.21672	3	6	2	9	4	11	2.75	15	1.33333	1.83333	1.375	1.66667	0.64715	0.806296	7.7916e-05	0.641451	1.04998	0.0114544	0.0027549	0.00430783	0.0104009	0.0027549	0.00430783	0.0104009
208	DA05	GUM	Motor	0	22	R2	0.517025	-0.719969	10	8	0.8	18	26	29	1.11538	55	2.6	3.625	1.39423	3.05556	1.12658	1.23291	0.00684362	0.639036	1.04143	0.0114804	0.00650822	0.0124162	0.00815837	0.00650822	0.0124162	0.00815837
209	VC05	GUM	Motor	0	22	R3	0.665289	-1.32317	3	9	3	12	7	15	2.14286	22	2.33333	1.66667	0.714286	1.83333	0.33822	0.935335	0.00234397	0.64231	1.04902	0.0115095	0.0014187	0.00522195	0.00564176	0.0014187	0.00522195	0.00564176
210	HSNR	FRM	Motor	0	11	R3	0.687222	-0.599031	16	25	1.5625	41	24	36	1.5	60	1.5	1.44	0.96	1.46341	0.182012	1.1134	0.00946636	0.648112	1.04726	0.0115176	-0.00760167	0.00688913	0.00494006	0.00760167	0.00688913	0.00494006
211	HSNL	FLM	Motor	0	11	R2	0.5896	-0.29914	11	17	1.54545	28	13	37	2.84615	50	1.18182	2.17647	1.84163	1.78571	0.206456	1.15167	0.00849739	0.645513	1.04761	0.0115472	-0.00356075	0.00655689	0.00238525	0.00356075	0.00655689	0.00238525
212	VA07	GUM	Motor	0	22	R2	0.433076	-0.719969	5	7	1.4	12	9	32	3.55556	41	1.8	4.57143	2.53968	3.41667	0.64437	1.15801	6.493e-05	0.642844	1.04536	0.0115004	0.00058853	0.00869041	0.00642992	0.00058853	0.00869041	0.00642992
213	VB08	GUM	Motor	0	22	R2	0.348188	0.983183	8	8	1	16	28	70	2.5	98	3.5	8.75	2.5	6.125	1.80057	1.33606	0.0082526	0.629101	1.04346	0.0114895	0.0219547	0.0104895	0.00737156	0.0219547	0.0104895	0.00737156
214	AS07	GUM	Motor	0	21	R1	0	-0.0876127	4	4	1	8	27	15	0.555556	42	6.75	3.75	0.555556	5.25	3.73085	1.32937	0	0.629884	1.04204	0.0115034	0.0207369	0.011835	0.00616586	0.0207369	0.011835	0.00616586
215	DD04	GUM	Motor	1	22	R2	0.0449201	1.30252	8	3	0.375	11	84	3	0.0357143	87	10.5	1	0.0952381	7.90909	0.62592	0.510961	0.00555801	0.633396	1.0441	0.0114916	0.0152769	0.00988464	0.00718993	0.0152769	0.00988464	0.00718993
216	VD08	GUM	Motor	1	22	R1	0	-1.21672	2	2	1	4	7	7	1	14	3.5	3.5	1	3.5	2.74891	1.05824	0.00195439	0.63408	1.04494	0.0114846	0.0142144	0.00909257	0.0077911	0.0142144	0.00909257	0.0077911
217	VA08	GUM	Motor	0	22	R2	0.5	0.309019	10	13	1.3	23	52	60	1.15385	112	5.2	4.61538	0.887574	4.86957	1.17124	1.57435	0.0261863	0.628651	1.03016	0.0115115	0.0226547	0.0231067	0.00546885	0.0226547	0.0231067	0.00546885
218	VB09	GUM	Motor	0	22	R2	0.499916	-0.329663	10	11	1.1	21	34	43	1.26471	77	3.4	3.90909	1.14973	3.66667	1.70248	1.3272	0.00362742	0.631418	1.04344	0.0115221	0.0183531	0.0105122	0.00455671	0.0183531	0.0105122	0.00455671
219	DB06	GUM	Motor	0	21	R1	0	-0.391519	7	3	0.428571	10	18	6	0.333333	24	2.57143	2	0.777778	2.4	2.25765	0.995298	0	0.635211	1.04533	0.0115034	0.0124559	0.00871802	0.00617055	0.0124559	0.00871802	0.00617055
220	AS08	GUM	Motor	0	21	R1	0	-0.374635	2	2	1	4	18	7	0.388889	25	9	3.5	0.388889	6.25	6.02315	1.12651	0	0.621677	1.04328	0.0115047	0.033497	0.0106642	0.00605394	0.033497	0.0106642	0.00605394
221	PDEL	FLS	Sensory	0	21	R2	0.264615	0.131875	8	8	1	16	23	42	1.82609	65	2.875	5.25	1.82609	4.0625	1.37923	1.54269	0.0110706	0.635845	1.04374	0.0114984	0.0114692	0.0102264	0.0066035	0.0114692	0.0102264	0.0066035
222	VD09	GUM	Motor	1	22	R2	0.113866	-0.613522	5	2	0.4	7	27	6	0.222222	33	5.4	3	0.555556	4.71429	1.26679	0.865617	0.00288722	0.641984	1.04545	0.0114805	0.00192542	0.00860518	0.00814564	0.00192542	0.00860518	0.00814564
223	PDER	FRS	Sensory	0	21	R2	0.421582	0.19941	9	8	0.888889	17	22	59	2.68182	81	2.44444	7.375	3.01705	4.76471	1.05256	1.65454	0.00336337	0.643011	1.04537	0.0114914	0.000329303	0.00867968	0.00721004	0.000329303	0.00867968	0.00721004
224	SDQL	FLI	Inter	0	21	R2	0.54321	-0.611007	3	10	3.33333	13	3	15	5	18	1	1.5	1.5	1.38462	0.317444	1.06917	0	0.643371	1.04907	0.0114879	-0.000230593	0.0051759	0.00750895	0.000230593	0.0051759	0.00750895
225	DA06	GUM	Motor	0	21	R2	0.300994	0.0474569	5	5	1	10	39	22	0.564103	61	7.8	4.4	0.564103	6.1	1.47761	1.49249	0.00247383	0.638389	1.04021	0.0115022	0.00751471	0.0135746	0.00627712	0.00751471	0.0135746	0.00627712
226	PVDL	FLI	Inter	0	21	R2	0.15879	-0.44217	2	6	3	8	2	21	10.5	23	1	3.5	3.5	2.875	1.83108	1.39313	0	0.64371	1.04728	0.0114943	-0.000758256	0.00687291	0.00695603	0.000758256	0.00687291	0.00695603
227	PVDR	FRI	Inter	0	21	R2	0.04543	-0.0876127	0	7	-1	7	0	43	-1	43	0	6.14286	-1	6.14286	3.66676	1.6451	0	0.631186	1.04863	0.0115416	0.0187136	0.00559153	0.00286914	0.0187136	0.00559153	0.00286914
228	PVM	FUS	Sensory	0	21	R2	0.444444	-0.323984	4	8	2	12	6	36	6	42	1.5	4.5	3	3.5	1.44415	1.33138	0	0.637381	1.04707	0.011478	0.00908213	0.00707004	0.00836614	0.00908213	0.00707004	0.00836614
229	VA09	GUM	Motor	0	22	R2	0.459864	0.273536	12	12	1	24	37	46	1.24324	83	3.08333	3.83333	1.24324	3.45833	0.848423	1.09162	0.0113043	0.640293	1.04156	0.0114836	0.00455449	0.0122974	0.00787756	0.00455449	0.0122974	0.00787756
230	VB10	GUM	Motor	0	21	R2	0.185493	-0.357752	8	8	1	16	11	18	1.63636	29	1.375	2.25	1.63636	1.8125	0.355194	0.793777	0.00277251	0.643908	1.04745	0.0114886	-0.00106554	0.00670838	0.00745131	0.00106554	0.00670838	0.00745131
231	AS09	GUM	Motor	0	21	R1	0	-0.138264	4	3	0.75	7	26	13	0.5	39	6.5	4.33333	0.666667	5.57143	1.69099	1.18812	0.014185	0.637578	1.03921	0.011487	0.00877555	0.0145263	0.00758334	0.00877555	0.0145263	0.00758334
232	DD05	GUM	Motor	1	22	R2	0.0333238	0.344501	5	3	0.6	8	56	3	0.0535714	59	11.2	1	0.0892857	7.375	2.53234	0.515062	0	0.635223	1.04604	0.0114854	0.0124363	0.00804265	0.00772475	0.0124363	0.00804265	0.00772475
233	VD10	GUM	Motor	1	22	R2	0.498047	-0.968345	7	5	0.714286	12	18	14	0.777778	32	2.57143	2.8	1.08889	2.66667	0.635484	1.08506	0.00831537	0.650215	1.04458	0.0115124	-0.0108703	0.00942752	0.00539312	0.0108703	0.00942752	0.00539312
234	VA10	GUM	Motor	0	21	R1	0	-0.560356	3	2	0.666667	5	12	2	0.166667	14	4	1	0.25	2.8	2.60996	0.567531	0	0.633927	1.04637	0.0115036	0.0144509	0.00773095	0.00615246	0.0144509	0.00773095	0.00615246
235	VB11	GUM	Motor	0	21	R1	0	-0.44217	6	5	0.833333	11	8	13	1.625	21	1.33333	2.6	1.95	1.90909	0.727028	0.791432	0	0.640963	1.04838	0.011489	0.00351306	0.00582361	0.00741311	0.00351306	0.00582361	0.00741311
236	DB07	GUM	Motor	0	21	R1	0	-0.492821	6	3	0.5	9	13	5	0.384615	18	2.16667	1.66667	0.769231	2	1.16619	0.764919	0	0.639383	1.0476	0.0114899	0.00596966	0.00656864	0.00733469	0.00596966	0.00656864	0.00733469
237	AS10	GUM	Motor	0	21	R1	0	-0.611007	6	2	0.333333	8	9	2	0.222222	11	1.5	1	0.666667	1.375	1.57288	0.567917	0	0.637718	1.04805	0.0115008	0.00855774	0.00614194	0.00639373	0.00855774	0.00614194	0.00639373
238	DA07	GUM	Motor	0	21	R1	0	-0.644774	2	1	0.5	3	7	2	0.285714	9	3.5	2	0.571429	3	3.82941	0.822731	0	0.629537	1.04647	0.0115033	0.021276	0.00763442	0.0061786	0.021276	0.00763442	0.0061786
239	VD11	GUM	Motor	1	21	R2	0.244898	-0.695425	3	3	1	6	3	4	1.33333	7	1	1.33333	1.33333	1.16667	0.313475	0.812306	0	0.643839	1.04969	0.0114834	-0.00095866	0.00458676	0.00789766	0.00095866	0.00458676	0.00789766
240	VA11	GUM	Motor	0	21	R1	0	0.114992	7	6	0.857143	13	29	25	0.862069	54	4.14286	4.16667	1.00575	4.15385	0.88813	1.34973	0.0306946	0.638446	1.03663	0.0115083	0.00742564	0.016968	0.0057433	0.00742564	0.016968	0.0057433
241	AS11	HUM	Motor	0	21	R1	0	-0.408403	6	3	0.5	9	17	6	0.352941	23	2.83333	2	0.705882	2.55556	0.777714	0.594387	0.00618999	0.64212	1.04558	0.0115146	0.00171494	0.00848198	0.00520479	0.00171494	0.00848198	0.00520479
242	VD12	HUM	Motor	1	21	R2	0.30839	-0.509705	5	4	0.8	9	14	7	0.5	21	2.8	1.75	0.625	2.33333	0.408443	0.852172	5.1944e-05	0.643369	1.04674	0.0114819	-0.000227057	0.00738359	0.00802835	0.000227057	0.00738359	0.00802835
243	PVPR	HRI	Inter	0	13	R2	0.616056	1.2981	13	22	1.69231	35	37	69	1.86486	106	2.84615	3.13636	1.10197	3.02857	0.48417	1.63809	0.0776238	0.641916	1.0377	0.0113107	0.00203082	0.0159508	0.0228216	0.00203082	0.0159508	0.0228216
244	PVT	HUI	Inter	0	13	R3	0.666247	0	20	16	0.8	36	25	44	1.76	69	1.25	2.75	2.2	1.91667	0.321096	1.13091	0.00303872	0.643535	1.04738	0.0115297	-0.000486214	0.00677539	0.00389924	0.000486214	0.00677539	0.00389924
245	VA12	HUM	Motor	0	21	R1	0	0.233177	12	15	1.25	27	19	42	2.21053	61	1.58333	2.8	1.76842	2.25926	0.437732	1.05437	0.00109082	0.641714	1.04694	0.0115075	0.00234473	0.00719075	0.00581334	0.00234473	0.00719075	0.00581334
246	DD06	HUM	Motor	1	21	R2	0.107755	-0.239566	8	0	0	8	35	0	0	35	4.375	0	0	4.375	0.421754	0	0	0.642799	1.04825	0.0115324	0.000658281	0.00594601	0.00366534	0.000658281	0.00594601	0.00366534
247	PVPL	HLI	Inter	0	13	R2	0.585106	0.236018	15	20	1.33333	35	39	55	1.41026	94	2.6	2.75	1.05769	2.68571	0.504543	1.35259	0.0410336	0.643243	1.03879	0.0114577	-3.19688e-05	0.0149187	0.0101174	3.19688e-05	0.0149187	0.0101174
248	DA08	HUM	Motor	0	21	R1	0	-0.323984	10	2	0.2	12	26	2	0.0769231	28	2.6	1	0.384615	2.33333	0.812303	0.553568	0	0.641512	1.04583	0.0114999	0.00265994	0.00824205	0.00646812	0.00265994	0.00824205	0.00646812
249	DA09	HUM	Motor	0	21	R1	0	-0.239566	11	6	0.545455	17	27	6	0.222222	33	2.45455	1	0.407407	1.94118	0.439143	0.518942	9.0902e-05	0.642291	1.04804	0.0114954	0.00144793	0.00614549	0.00686421	0.00144793	0.00614549	0.00686421
250	PDB	HUM	Motor	0	21	R1	0	-0.57724	2	3	1.5	5	5	8	1.6	13	2.5	2.66667	1.06667	2.6	0.587771	0.710353	7.7916e-05	0.642902	1.0483	0.0114835	0.000498911	0.00590638	0.00788761	0.000498911	0.00590638	0.00788761
251	VD13	HUM	Motor	1	21	R2	0.202449	-0.273333	9	5	0.555556	14	28	7	0.25	35	3.11111	1.4	0.45	2.5	0.634164	0.859269	0.0112848	0.638868	1.04632	0.0115455	0.00676948	0.00778057	0.00253605	0.00676948	0.00778057	0.00253605
252	PDA	HUM	Motor	0	21	R1	0	-0.611007	3	5	1.66667	8	3	8	2.66667	11	1	1.6	1.6	1.375	0.203765	0.666364	0	0.64512	1.04999	0.0114825	-0.00295011	0.00429954	0.00797541	0.00295011	0.00429954	0.00797541
253	DVB	JUM	Motor	1	21	R2	0.547009	-0.408403	4	10	2.5	14	10	29	2.9	39	2.5	2.9	1.16	2.78571	0.267305	1.12953	0.0103737	0.652817	1.04442	0.0114703	-0.0149165	0.00958364	0.00902696	0.0149165	0.00958364	0.00902696
254	DVA	JUI	Inter	0	21	R2	0.49385	1.41504	22	37	1.68182	59	111	79	0.711712	190	5.04545	2.13514	0.42318	3.22034	0.300476	1.55491	0.125605	0.64303	1.02301	0.0115862	0.00030006	0.0298838	-0.000982517	0.00030006	0.0298838	0.000982517
255	DVC	JUI	Inter	0	13	R2	0.611328	2.18316	17	20	1.17647	37	52	76	1.46154	128	3.05882	3.8	1.24231	3.45946	0.460505	1.68368	0.106851	0.642	1.03021	0.0112794	0.00190105	0.0230602	0.0255218	0.00190105	0.0230602	0.0255218
256	PVQR	KRI	Inter	0	11	R2	0.524793	0.343485	13	17	1.30769	30	34	32	0.941176	66	2.61538	1.88235	0.719723	2.2	0.269765	1.03255	0.0248552	0.642416	1.04553	0.0114607	0.00125339	0.00852832	0.00986069	0.00125339	0.00852832	0.00986069
257	PHAL	KLS	Sensory	0	21	R2	0.289116	-0.205798	2	10	5	12	10	32	3.2	42	5	3.2	0.64	3.5	0.757417	1.25351	0.0078245	0.640286	1.04705	0.0114529	0.00456538	0.00708894	0.0105322	0.00456538	0.00708894	0.0105322
258	PHAR	KRS	Sensory	0	21	R2	0.405864	-0.340868	2	9	4.5	11	10	26	2.6	36	5	2.88889	0.577778	3.27273	0.630701	1.2019	0.0170095	0.642326	1.0447	0.0114119	0.00139388	0.00931594	0.0140736	0.00139388	0.00931594	0.0140736
259	PVQL	KLI	Inter	0	11	R2	0.301175	0.386326	11	7	0.636364	18	31	22	0.709677	53	2.81818	3.14286	1.11521	2.94444	0.459692	1.07925	0.00889151	0.640601	1.0471	0.0114811	0.0040763	0.0070359	0.00809671	0.0040763	0.0070359	0.00809671
260	PLNR	KRS	Sensory	0	11	R1	0	-1.07029	0	2	-1	2	0	10	-1	10	0	5	-1	5	2.28943	0.88855	0	0.635136	1.05134	0.0115239	0.0125727	0.0030201	0.00440122	0.0125727	0.0030201	0.00440122
261	LUAL	KLI	Inter	0	21	R1	0	-0.205798	8	10	1.25	18	11	24	2.18182	35	1.375	2.4	1.74545	1.94444	0.734921	1.37891	0.000969621	0.642335	1.04594	0.0115057	0.00138018	0.00814142	0.00596748	0.00138018	0.00814142	0.00596748
262	PVCL	KLI	Inter	0	21	R2	0.30296	2.02285	30	34	1.13333	64	106	96	0.90566	202	3.53333	2.82353	0.799112	3.15625	0.496933	1.51401	0.178332	0.633559	1.02329	0.0116201	0.0150241	0.0296166	-0.00390849	0.0150241	0.0296166	0.00390849
263	PHBR	KRS	Sensory	0	21	R2	0.114952	-0.0200779	4	11	2.75	15	15	34	2.26667	49	3.75	3.09091	0.824242	3.26667	1.11204	1.4942	0.00210373	0.638977	1.04624	0.0114713	0.00660044	0.00785478	0.00894519	0.00660044	0.00785478	0.00894519
264	ALNL	KLS	Sensory	0	11	R2	0.429752	-1.15597	4	3	0.75	7	4	7	1.75	11	1	2.33333	2.33333	1.57143	0.226379	0.985746	2.5972e-05	0.643065	1.04899	0.0114868	0.000244667	0.00525187	0.0076068	0.000244667	0.00525187	0.0076068
265	PHBL	KLS	Sensory	0	21	R1	0	-0.0369616	4	6	1.5	10	11	34	3.09091	45	2.75	5.66667	2.06061	4.5	1.80023	1.63625	0.00186998	0.637009	1.04614	0.0114511	0.0096606	0.00795466	0.0106904	0.0096606	0.00795466	0.0106904
266	LUAR	KRI	Inter	0	21	R1	0	-0.273333	6	10	1.66667	16	8	23	2.875	31	1.33333	2.3	1.725	1.9375	0.995247	1.33309	0	0.641547	1.04535	0.0115004	0.00260431	0.00870271	0.00643193	0.00260431	0.00870271	0.00643193
267	ALNR	KRS	Sensory	0	11	R3	0.64	-1.32734	2	6	3	8	2	8	4	10	1	1.33333	1.33333	1.25	0.15062	0.790938	0	0.643353	1.04975	0.0114767	-0.000202601	0.0045277	0.00847672	0.000202601	0.0045277	0.00847672
268	PVCR	KRI	Inter	0	21	R2	0.335033	2.0735	31	38	1.22581	69	108	103	0.953704	211	3.48387	2.71053	0.778021	3.05797	0.453999	1.76999	0.0727368	0.631069	1.02597	0.0115532	0.0188952	0.0270786	0.00186953	0.0188952	0.0270786	0.00186953
269	PQR	KUS	Sensory	0	21	R2	0.277778	-0.12138	5	8	1.6	13	9	39	4.33333	48	1.8	4.875	2.70833	3.69231	1.35366	1.64957	0.0011168	0.639145	1.0454	0.0114748	0.00633938	0.00865034	0.00864293	0.00633938	0.00865034	0.00864293
270	PVR	KUS	Sensory	0	21	R2	0.486269	-0.070729	12	26	2.16667	38	21	42	2	63	1.75	1.61538	0.923077	1.65789	0.246296	1.1328	0.0215091	0.646678	1.04388	0.01151	-0.00537171	0.0100954	0.00560021	0.00537171	0.0100954	0.00560021
271	PVWL	KLI	Inter	0	21	R2	0.32	-0.594123	6	5	0.833333	11	8	7	0.875	15	1.33333	1.4	1.05	1.36364	0.446293	0.847229	0.000473989	0.642876	1.04805	0.0114978	0.000538488	0.00613646	0.00665779	0.000538488	0.00613646	0.00665779
272	PVWR	KRI	Inter	0	21	R2	0.197531	-0.661658	2	5	2.5	7	3	6	2	9	1.5	1.2	0.8	1.28571	0.773957	0.805431	0	0.640746	1.04824	0.0114921	0.0038497	0.00596138	0.00714436	0.0038497	0.00596138	0.00714436
273	PLNL	KLS	Sensory	0	11	R1	0	-0.984606	1	2	2	3	1	11	11	12	1	5.5	5.5	4	1.7369	1.04088	0	0.637081	1.04898	0.0114738	0.00954877	0.00525228	0.00872402	0.00954877	0.00525228	0.00872402
274	PHCR	KRS	Sensory	0	21	R2	0.0688776	-0.340868	3	7	2.33333	10	3	25	8.33333	28	1	3.57143	3.57143	2.8	0.788324	1.52101	0	0.640939	1.04681	0.0115012	0.00355055	0.00731593	0.0063562	0.00355055	0.00731593	0.0063562
275	PHCL	KLS	Sensory	0	21	R1	0	-0.307101	5	8	1.6	13	6	23	3.83333	29	1.2	2.875	2.39583	2.23077	0.592726	1.21402	0.00402566	0.640401	1.0479	0.0114849	0.0043868	0.00627871	0.00777234	0.0043868	0.00627871	0.00777234
276	PVNR	KRI	Inter	0	21	R2	0.525	-0.12138	11	22	2	33	20	40	2	60	1.81818	1.81818	1	1.81818	0.365608	1.24283	0.0219437	0.64269	1.04549	0.0114834	0.000827878	0.00856764	0.00789364	0.000827878	0.00856764	0.00789364
277	PLMR	KRS	Sensory	0	21	R2	0.112457	-0.25645	4	13	3.25	17	6	28	4.66667	34	1.5	2.15385	1.4359	2	0.954468	1.29537	0.00012986	0.641119	1.04705	0.0114943	0.00327009	0.00708707	0.00695469	0.00327009	0.00708707	0.00695469
278	PVNL	KLI	Inter	0	21	R2	0.351049	-0.00319421	10	20	2	30	16	43	2.6875	59	1.6	2.15	1.34375	1.96667	0.434255	1.13152	0.00476803	0.642475	1.04674	0.0115245	0.00116193	0.00738194	0.00434506	0.00116193	0.00738194	0.00434506
279	PLML	KLS	Sensory	0	21	R2	0.244898	-0.695425	3	4	1.33333	7	3	4	1.33333	7	1	1	1	1	0.251102	0.58781	0	0.643751	1.05016	0.011501	-0.000820919	0.00413669	0.00637765	0.000820919	0.00413669	0.00637765
Varshney, L. R., Chen, B. L., Paniagua, E., Hall, D. H. & Chklovskii, D. B. Structural properties of the Caenorhabditis elegans neuronal network. PLoS computational biology 7, e1001066 (2011).
Sohn, Y., Choi, M. K., Ahn, Y. Y., Lee, J. & Jeong, J. Topological Cluster Analysis Reveals the Systemic Organization of the Caenorhabditis elegans Connectome. PLoS computational biology 7, e1001139 (2011).
