# Supplementary material for: Vulnerability-Based Critical Neurons, Synapses, and Pathways in the Caenorhabditis elegans Connectome
Source: PLoS Comput Biol. 2016 Aug 19;12(8):e1005084. doi: 10.1371/journal.pcbi.1005084 (PMC4991803; doi:10.1371/journal.pcbi.1005084)
Supplement: S2 File — (XLSX) [file pcbi.1005084.s011.xlsx]

## Sheet: FN
Top 50 neurons for vulnerability measures
C					E						B
Rank	Neuron	Vulnerability	Percent	n*SD	Rank	Neuron	Vulnerability	Percent	n*SD	Rank	Neuron	Vulnerability	Percent	n*SD
1	AVAR	0.151745	15	11	1	AVAL	0.0674447	7	9	1	DVC	0.0255218	3	5
2	AVAL	0.135759	14	10	2	AVAR	0.0542276	5	7	2	PVPR	0.0228216	2	4
3	AS08	0.033497	3	2	3	DVA	0.0298838	3	3	3	AVHL	0.0211744	2	4
4	VA08	0.0226547	2	1	4	PVCL	0.0296166	3	3	4	AVER	0.0193802	2	3
5	VB08	0.0219547	2	1	5	PVCR	0.0270786	3	3	5	DA01	0.0193615	2	3
6	DA07	0.021276	2	1	6	AVER	0.0253758	3	2	6	AQR	0.0178445	2	3
7	AS07	0.0207369	2	1	7	VA08	0.0231067	2	2	7	VD01	0.0177858	2	3
8	PVCR	0.0188952	2	1	8	DVC	0.0230602	2	2	8	AVAL	0.0175161	2	3
9	PVDR	0.0187136	2	1	9	AVEL	0.0223064	2	2	9	RIBL	0.0162166	2	2
10	VB09	0.0183531	2	1	10	AVBR	0.0191496	2	1	10	PHAR	0.0140736	1	2
11	DD04	0.0152769	2	0	11	AIZL	0.0186907	2	1	11	RMDL	0.0136867	1	1
12	PVCL	0.0150241	2	0	12	AVBL	0.0175174	2	1	12	OLLR	0.0131787	1	1
13	DVB	0.0149165	1	0	13	VA11	0.016968	2	1	13	AVFR	0.012953	1	1
14	RIAL	0.0147236	1	0	14	VD01	0.0168628	2	1	14	AVFL	0.0123572	1	1
15	VA10	0.0144509	1	0	15	AIBL	0.01648	2	1	15	SMBVL	0.0122647	1	1
16	VD08	0.0142144	1	0	16	RIAL	0.0164622	2	1	16	ASJL	0.0111971	1	1
17	SAADR	0.0131586	1	0	17	PVPR	0.0159508	2	1	17	AVHR	0.0111615	1	1
18	PLNR	0.0125727	1	0	18	RIMR	0.0155759	2	1	18	PHBL	0.0106904	1	1
19	SMBVR	0.0125241	1	0	19	DA01	0.0155583	2	1	19	RMEV	0.01068	1	1
20	DB06	0.0124559	1	0	20	PVPL	0.0149187	1	1	20	URAVR	0.0106482	1	1
21	DD05	0.0124363	1	0	21	AIBR	0.0147887	1	1	21	OLQVL	0.010544	1	0
22	RIAR	0.0116148	1	0	22	RIBL	0.0146691	1	0	22	PHAL	0.0105322	1	0
23	PDEL	0.0114692	1	0	23	AS09	0.0145263	1	0	23	VC04	0.0104009	1	0
24	VD10	0.0108703	1	0	24	AVDL	0.0141218	1	0	24	VD02	0.0102702	1	0
25	SAADL	0.0108623	1	0	25	AIAL	0.0138853	1	0	25	ASKR	0.0102635	1	0
26	AIAL	0.01081	1	0	26	AIAR	0.0138177	1	0	26	URXL	0.0101732	1	0
27	PHBL	0.0096606	1	0	27	SAAVL	0.013694	1	0	27	IL2VR	0.0101308	1	0
28	PLNL	0.00954877	1	0	28	DA06	0.0135746	1	0	28	AWCR	0.0101294	1	0
29	PVM	0.00908213	1	0	29	DA04	0.0131054	1	0	29	PVPL	0.0101174	1	0
30	DB05	0.00903872	1	0	30	AQR	0.012968	1	0	30	AIAR	0.0100246	1	0
31	AS09	0.00877555	1	0	31	RIAR	0.0129033	1	0	31	AVDL	0.00991249	1	0
32	SMBVL	0.00876277	1	0	32	AIZR	0.0128819	1	0	32	ASIR	0.00987208	1	0
33	AIAR	0.00867341	1	0	33	RIBR	0.0125437	1	0	33	AVG	0.00987007	1	0
34	AS10	0.00855774	1	0	34	DA05	0.0124162	1	0	34	PVQR	0.00986069	1	0
35	RID	0.00835072	1	0	35	VD02	0.0123108	1	0	35	ASJR	0.00978093	1	0
36	DD01	0.00828949	1	0	36	VA09	0.0122974	1	0	36	AWCL	0.00947519	1	0
37	VD02	0.00824989	1	0	37	VA06	0.0121122	1	0	37	URADR	0.00933324	1	0
38	RIBL	0.0078701	1	0	38	VA02	0.0118584	1	0	38	VD07	0.00929102	1	0
39	VC01	0.00780533	1	0	39	AS07	0.011835	1	0	39	AIMR	0.00927158	1	0
40	AWCR	0.0077935	1	0	40	OLLR	0.0117789	1	0	40	SIAVL	0.00912749	1	0
41	VC02	0.00776237	1	0	41	AIYL	0.0116217	1	0	41	ASIL	0.00905309	1	0
42	HSNR	0.00760167	1	0	42	AVDR	0.0113681	1	0	42	DVB	0.00902696	1	0
43	DA06	0.00751471	1	0	43	RIH	0.0112942	1	0	43	ASGR	0.008972	1	0
44	VA11	0.00742564	1	0	44	VA05	0.0112073	1	0	44	URAVL	0.0089472	1	0
45	AVKL	0.00741204	1	0	45	DA03	0.0110907	1	0	45	PHBR	0.00894519	1	0
46	VA02	0.00733398	1	0	46	RIR	0.0109781	1	0	46	ASER	0.00883394	1	0
47	FLPR	0.00704786	1	0	47	SAADL	0.0108513	1	0	47	SIBDL	0.00880445	1	0
48	FLPL	0.00698173	1	0	48	AS08	0.0106642	1	0	48	ADLR	0.00879238	1	0
49	DA01	0.00690862	1	0	49	VB09	0.0105122	1	0	49	URADL	0.00874815	1	0
50	AVL	0.00689489	1	0	50	VB08	0.0104895	1	0	50	PLNL	0.00872402	1	0
