# Supplementary material for: Vulnerability-Based Critical Neurons, Synapses, and Pathways in the Caenorhabditis elegans Connectome
Source: PLoS Comput Biol. 2016 Aug 19;12(8):e1005084. doi: 10.1371/journal.pcbi.1005084 (PMC4991803; doi:10.1371/journal.pcbi.1005084)
Supplement: S3 File — (XLSX) [file pcbi.1005084.s012.xlsx]

## Sheet: FN
Network properties and vulnerability results for the intact network and the attacked networks for synapses.
No.	Directional information				Kim et al
	From		To		Intact network		Attacked network
	Neuron	Type	Neuron	Type	Value		Value			Vulnerability without abs. (V)			Vulnerability (V)
					S	EBC	C	E	B	C	E	B	C	E	B
Mean of the intact network					2.73177	0.0014109	0.643223	1.05452	0.0115748
Mean of below columns							0.642936	1.05426	0.0115755	0.00044634	0.000249376	-6.33581e-05	0.000839556	0.000249376	0.000349456
1	IL2DL	Sensory	URADL	Sensory	3	1.2986e-05	0.642245	1.05449	0.011575	0.00152005	3.04921e-05	-1.20636e-05	0.00152005	3.04921e-05	1.20636e-05
2	IL2DL	Sensory	IL1DL	Sensory	7	0.00260369	0.642651	1.05432	0.0115771	0.000888295	0.000196506	-0.000201061	0.000888295	0.000196506	0.000201061
3	IL2DL	Sensory	OLQDL	Sensory	2	0.00025972	0.643306	1.0545	0.0115757	-0.000129055	2.46864e-05	-8.04243e-05	0.000129055	2.46864e-05	8.04243e-05
4	IL2DL	Sensory	RIPL	Inter	10	9.0902e-05	0.642186	1.05441	0.0115751	0.00161086	0.000111273	-2.61379e-05	0.00161086	0.000111273	2.61379e-05
5	IL2DL	Sensory	RMEL	Motor	4	0.000168818	0.643399	1.05448	0.0115753	-0.000274095	4.60163e-05	-4.49036e-05	0.000274095	4.60163e-05	4.49036e-05
6	IL2DL	Sensory	RMER	Motor	3	1.2986e-05	0.643847	1.05449	0.0115749	-0.000970389	2.92368e-05	-8.04243e-06	0.000970389	2.92368e-05	8.04243e-06
7	IL2DL	Sensory	RIBL	Inter	1	5.1944e-05	0.643151	1.05452	0.011575	0.000111804	0	-1.60849e-05	0.000111804	0	1.60849e-05
8	IL2DL	Sensory	AUAL	Sensory	1	0.000370101	0.643605	1.05451	0.011577	-0.000593901	1.59876e-05	-0.000184976	0.000593901	1.59876e-05	0.000184976
9	IL2VL	Sensory	IL2L	Sensory	1	2.48898e-05	0.643149	1.05452	0.0115749	0.000113876	0	-7.70733e-06	0.000113876	0	7.70733e-06
10	IL2VL	Sensory	IL1VL	Sensory	7	9.0902e-05	0.643009	1.05439	0.0115752	0.000331829	0.000122019	-3.01591e-05	0.000331829	0.000122019	3.01591e-05
11	IL2VL	Sensory	RIPL	Inter	11	2.5972e-05	0.642046	1.05441	0.0115749	0.00182897	0.000103877	-4.02121e-06	0.00182897	0.000103877	4.02121e-06
12	IL2VL	Sensory	URAVL	Sensory	3	7.7916e-05	0.642238	1.05449	0.0115749	0.00153117	3.26893e-05	-8.04243e-06	0.00153117	3.26893e-05	8.04243e-06
13	IL2VL	Sensory	OLQVL	Sensory	1	3.2465e-05	0.643149	1.05452	0.011575	0.000114423	2.14445e-06	-1.40742e-05	0.000114423	2.14445e-06	1.40742e-05
14	IL2VL	Sensory	RMEL	Motor	2	3.2465e-05	0.643191	1.05451	0.0115749	4.95719e-05	1.64473e-05	-1.0053e-05	4.95719e-05	1.64473e-05	1.0053e-05
15	IL2VL	Sensory	BAGR	Sensory	1	2.5972e-05	0.643728	1.05452	0.011575	-0.000786339	4.4368e-06	-1.20636e-05	0.000786339	4.4368e-06	1.20636e-05
16	IL2VL	Sensory	RMER	Motor	4	2.5972e-05	0.642876	1.05448	0.0115749	0.000539558	3.8309e-05	-4.02121e-06	0.000539558	3.8309e-05	4.02121e-06
17	IL2VL	Sensory	RMEV	Motor	1	0	0.642883	1.05452	0.0115748	0.000528357	0	0	0.000528357	0	0
18	IL2VL	Sensory	RIAL	Inter	1	0	0.643486	1.05452	0.0115748	-0.000409246	0	0	0.000409246	0	0
19	IL2VL	Sensory	RIH	Inter	2	0.00330602	0.642641	1.05394	0.0115788	0.000904822	0.000556827	-0.00034616	0.000904822	0.000556827	0.00034616
20	IL2L	Sensory	IL1L	Sensory	1	7.57517e-05	0.643332	1.05452	0.0115753	-0.000170351	2.14752e-06	-3.88717e-05	0.000170351	2.14752e-06	3.88717e-05
21	IL2L	Sensory	OLQDL	Sensory	5	0.000110381	0.643327	1.05448	0.0115751	-0.000161682	3.88935e-05	-2.27869e-05	0.000161682	3.88935e-05	2.27869e-05
22	IL2L	Sensory	OLQVL	Sensory	8	0.000701244	0.64292	1.05437	0.0115763	0.000470756	0.000149311	-0.000128679	0.000470756	0.000149311	0.000128679
23	IL2L	Sensory	RMER	Motor	2	7.46695e-05	0.642997	1.05452	0.011575	0.000350821	6.62476e-06	-1.17285e-05	0.000350821	6.62476e-06	1.17285e-05
24	IL2L	Sensory	RMEV	Motor	2	3.8958e-05	0.64313	1.05451	0.0115751	0.000143681	9.47018e-06	-2.81485e-05	0.000143681	9.47018e-06	2.81485e-05
25	IL2L	Sensory	URXL	Sensory	2	0.000125531	0.643234	1.0545	0.0115754	-1.74717e-05	2.40366e-05	-5.12705e-05	1.74717e-05	2.40366e-05	5.12705e-05
26	IL2L	Sensory	RMDL	Motor	3	2.5972e-05	0.643124	1.05452	0.011575	0.000154011	6.26737e-06	-2.01061e-05	0.000154011	6.26737e-06	2.01061e-05
27	IL2L	Sensory	AVEL	Inter	1	0	0.643227	1.05452	0.0115748	-6.78037e-06	0	0	6.78037e-06	0	0
28	IL2L	Sensory	RMDR	Motor	1	0	0.643319	1.05452	0.0115748	-0.000150094	0	0	0.000150094	0	0
29	IL2L	Sensory	RIH	Inter	7	0.00337636	0.642721	1.05337	0.0115706	0.000780492	0.0010904	0.000361909	0.000780492	0.0010904	0.000361909
30	IL2L	Sensory	RICL	Inter	1	0	0.643359	1.05452	0.0115748	-0.00021162	0	0	0.00021162	0	0
31	IL2L	Sensory	ADEL	Sensory	2	0.000391744	0.643143	1.05447	0.011577	0.000124538	4.79533e-05	-0.000191678	0.000124538	4.79533e-05	0.000191678
32	IL2L	Sensory	RMGL	Motor	1	0	0.643088	1.05445	0.0115797	0.000210075	6.79459e-05	-0.000422898	0.000210075	6.79459e-05	0.000422898
33	URADL	Sensory	IL1DL	Sensory	2	0.0033439	0.642386	1.0542	0.0115888	0.00130099	0.000306934	-0.00120435	0.00130099	0.000306934	0.00120435
34	URADL	Sensory	RIPL	Inter	3	0.000181804	0.642302	1.05448	0.0115754	0.00143128	3.68008e-05	-5.22758e-05	0.00143128	3.68008e-05	5.22758e-05
35	URADL	Sensory	RMEL	Motor	1	3.2465e-05	0.643598	1.05452	0.0115752	-0.000583572	6.65354e-06	-3.21697e-05	0.000583572	6.65354e-06	3.21697e-05
36	IL1VL	Sensory	IL1L	Sensory	2	0.00596166	0.643681	1.05404	0.0115716	-0.000712498	0.000458562	0.000279809	0.000712498	0.000458562	0.000279809
37	IL1VL	Sensory	URYVL	Sensory	1	9.0902e-05	0.643464	1.05451	0.0115755	-0.000375312	1.47819e-05	-6.03182e-05	0.000375312	1.47819e-05	6.03182e-05
38	IL1VL	Sensory	RIPL	Inter	4	0.000220762	0.64252	1.05447	0.0115753	0.00109164	5.5424e-05	-4.42334e-05	0.00109164	5.5424e-05	4.42334e-05
39	IL1VL	Sensory	RMED	Motor	1	3.8958e-05	0.643392	1.05445	0.0115774	-0.000262812	7.05605e-05	-0.000220497	0.000262812	7.05605e-05	0.000220497
40	IL1VL	Sensory	IL1VR	Sensory	1	0.000225091	0.643884	1.05448	0.0115774	-0.00102885	3.76068e-05	-0.000223848	0.00102885	3.76068e-05	0.000223848
41	IL1VL	Sensory	RMDDL	Motor	5	0.000298678	0.642636	1.05441	0.0115763	0.000911554	0.000108733	-0.000128679	0.000911554	0.000108733	0.000128679
42	IL2DR	Sensory	IL1DR	Sensory	7	0.000376594	0.642267	1.05437	0.011575	0.00148615	0.000141334	-2.01061e-05	0.00148615	0.000141334	2.01061e-05
43	IL2DR	Sensory	URADR	Sensory	3	2.5972e-05	0.642432	1.05449	0.0115749	0.00122934	3.36223e-05	-4.02121e-06	0.00122934	3.36223e-05	4.02121e-06
44	IL2DR	Sensory	RMED	Motor	1	2.5972e-05	0.643001	1.05452	0.0115749	0.000345274	1.28465e-06	-8.04243e-06	0.000345274	1.28465e-06	8.04243e-06
45	IL2DR	Sensory	RIPR	Inter	11	6.493e-05	0.64219	1.05441	0.011575	0.00160526	0.000103043	-2.01061e-05	0.00160526	0.000103043	2.01061e-05
46	IL2DR	Sensory	RMEL	Motor	2	5.1944e-05	0.643656	1.0545	0.0115752	-0.000673273	1.90833e-05	-3.61909e-05	0.000673273	1.90833e-05	3.61909e-05
47	IL2DR	Sensory	RMER	Motor	2	1.2986e-05	0.643447	1.05451	0.0115749	-0.000349117	1.52829e-05	-4.02121e-06	0.000349117	1.52829e-05	4.02121e-06
48	IL2DR	Sensory	RMEV	Motor	1	1.2986e-05	0.642808	1.05452	0.0115749	0.000644204	1.52829e-06	-4.02121e-06	0.000644204	1.52829e-06	4.02121e-06
49	IL2DR	Sensory	CEPDR	Sensory	1	0.000753188	0.643287	1.05449	0.0115775	-0.000100321	2.83501e-05	-0.00023122	0.000100321	2.83501e-05	0.00023122
50	IL2DR	Sensory	RICR	Inter	1	0.00224658	0.64373	1.05446	0.0115815	-0.000788437	5.86709e-05	-0.000575034	0.000788437	5.86709e-05	0.000575034
51	IL1DL	Sensory	OLLL	Sensory	1	0.00523336	0.643327	1.05432	0.0115696	-0.000162969	0.000194809	0.000449036	0.000162969	0.000194809	0.000449036
52	IL1DL	Sensory	IL1L	Sensory	1	0.000107135	0.643404	1.05448	0.011576	-0.000281349	4.40491e-05	-9.9525e-05	0.000281349	4.40491e-05	9.9525e-05
53	IL1DL	Sensory	URYDL	Sensory	1	0.000103888	0.643232	1.05451	0.0115753	-1.38327e-05	9.17787e-06	-4.02121e-05	1.38327e-05	9.17787e-06	4.02121e-05
54	IL1DL	Sensory	RIPL	Inter	2	7.7916e-05	0.642507	1.0545	0.011575	0.0011121	1.99591e-05	-2.01061e-05	0.0011121	1.99591e-05	2.01061e-05
55	IL1DL	Sensory	IL1DR	Sensory	1	0.000108217	0.643463	1.05449	0.0115763	-0.000374131	3.27299e-05	-0.000126668	0.000374131	3.27299e-05	0.000126668
56	IL1DL	Sensory	RMEV	Motor	1	4.5451e-05	0.643174	1.05445	0.0115788	7.5819e-05	7.37804e-05	-0.00034616	7.5819e-05	7.37804e-05	0.00034616
57	IL1DL	Sensory	RMDVL	Motor	4	0.000370101	0.64282	1.05441	0.0115757	0.000625597	0.000108916	-7.23819e-05	0.000625597	0.000108916	7.23819e-05
58	IL1DL	Sensory	RIH	Inter	1	0.00251496	0.643209	1.05436	0.0115818	2.11406e-05	0.000156739	-0.000605863	2.11406e-05	0.000156739	0.000605863
59	IL1DL	Sensory	RMDDR	Motor	1	0	0.643251	1.05452	0.0115748	-4.38122e-05	0	0	4.38122e-05	0	0
60	IL1DL	Sensory	PVR	Sensory	1	0.00147391	0.643134	1.05447	0.0115923	0.000137978	4.7605e-05	-0.00150796	0.000137978	4.7605e-05	0.00150796
61	OLLL	Sensory	IL1VL	Sensory	2	0.000555152	0.643189	1.05448	0.0115765	5.16006e-05	3.94497e-05	-0.00014912	5.16006e-05	3.94497e-05	0.00014912
62	OLLL	Sensory	IL1DL	Sensory	1	0	0.643327	1.05432	0.0115696	-0.000162969	0.000194809	0.000449036	0.000162969	0.000194809	0.000449036
63	OLLL	Sensory	URYDL	Sensory	1	0	0.642928	1.05452	0.0115748	0.000457389	0	0	0.000457389	0	0
64	OLLL	Sensory	OLLR	Sensory	2	0.000432867	0.643327	1.05421	0.0115737	-0.000162298	0.00029705	9.38283e-05	0.000162298	0.00029705	9.38283e-05
65	OLLL	Sensory	RMEL	Motor	2	0.000296514	0.643279	1.05448	0.0115765	-8.69117e-05	4.52125e-05	-0.000143423	8.69117e-05	4.52125e-05	0.000143423
66	OLLL	Sensory	CEPVL	Sensory	4	0.0017596	0.643118	1.05428	0.0115771	0.00016301	0.000229946	-0.000195699	0.00016301	0.000229946	0.000195699
67	OLLL	Sensory	CEPDL	Sensory	3	0.00509484	0.643023	1.05414	0.011573	0.000310905	0.000361269	0.000159508	0.000310905	0.000361269	0.000159508
68	OLLL	Sensory	RMDVL	Motor	1	0	0.643093	1.05452	0.0115748	0.000201674	0	0	0.000201674	0	0
69	OLLL	Sensory	RMDL	Motor	2	2.5972e-05	0.643151	1.05452	0.011575	0.00011197	3.79999e-06	-1.60849e-05	0.00011197	3.79999e-06	1.60849e-05
70	OLLL	Sensory	SMDVR	Motor	4	0.000298678	0.643147	1.05446	0.011575	0.000117536	6.16022e-05	-2.01061e-05	0.000117536	6.16022e-05	2.01061e-05
71	OLLL	Sensory	AVER	Inter	21	0.0065904	0.642626	1.05242	0.0115729	0.000928069	0.00199869	0.000168891	0.000928069	0.00199869	0.000168891
72	OLLL	Sensory	RMDDL	Motor	7	6.493e-05	0.642828	1.05444	0.0115751	0.000613424	7.9578e-05	-2.41273e-05	0.000613424	7.9578e-05	2.41273e-05
73	OLLL	Sensory	SMDDL	Motor	3	1.2986e-05	0.643159	1.05451	0.0115749	9.92888e-05	1.30695e-05	-8.04243e-06	9.92888e-05	1.30695e-05	8.04243e-06
74	OLLL	Sensory	RIBL	Inter	8	0.00025972	0.642797	1.05439	0.0115761	0.000661449	0.000123984	-0.000112594	0.000661449	0.000123984	0.000112594
75	OLLL	Sensory	SMDDR	Motor	4	1.2986e-05	0.643332	1.0545	0.0115749	-0.000169504	2.40982e-05	-8.04243e-06	0.000169504	2.40982e-05	8.04243e-06
76	OLLL	Sensory	RIGL	Inter	1	0	0.64306	1.05444	0.0115792	0.000252114	8.29681e-05	-0.00038235	0.000252114	8.29681e-05	0.00038235
77	IL1L	Sensory	IL1VL	Sensory	1	1.2986e-05	0.643395	1.05408	0.0115702	-0.00026848	0.000422641	0.000400446	0.00026848	0.000422641	0.000400446
78	IL1L	Sensory	IL1DL	Sensory	2	0.000181804	0.643682	1.05447	0.0115763	-0.000713579	5.37285e-05	-0.000125663	0.000713579	5.37285e-05	0.000125663
79	IL1L	Sensory	RMER	Motor	1	2.5972e-05	0.643434	1.05452	0.011575	-0.00032858	7.50737e-06	-1.40742e-05	0.00032858	7.50737e-06	1.40742e-05
80	IL1L	Sensory	RMDVL	Motor	4	0.000116874	0.642812	1.05448	0.0115752	0.000638732	4.54595e-05	-3.21697e-05	0.000638732	4.54595e-05	3.21697e-05
81	IL1L	Sensory	RMDVR	Motor	2	0	0.642952	1.05452	0.0115748	0.000420828	0	0	0.000420828	0	0
82	IL1L	Sensory	RMDL	Motor	1	0	0.643066	1.05452	0.0115748	0.000244237	0	0	0.000244237	0	0
83	IL1L	Sensory	RMDR	Motor	3	0.00084409	0.643179	1.05435	0.0115749	6.7371e-05	0.000166784	-8.04243e-06	6.7371e-05	0.000166784	8.04243e-06
84	IL1L	Sensory	AVER	Inter	2	0.00525933	0.643269	1.05368	0.0115733	-7.22534e-05	0.000800566	0.0001327	7.22534e-05	0.000800566	0.0001327
85	IL1L	Sensory	RMDDL	Motor	5	9.0902e-05	0.642682	1.05446	0.011575	0.000841161	5.78415e-05	-2.01061e-05	0.000841161	5.78415e-05	2.01061e-05
86	URYDL	Sensory	RMDVL	Motor	6	0.000116874	0.642547	1.05448	0.0115752	0.00105057	3.86009e-05	-3.61909e-05	0.00105057	3.86009e-05	3.61909e-05
87	URYDL	Sensory	AVAL	Inter	1	0	0.643682	1.05417	0.0115899	-0.000714243	0.000331946	-0.00130287	0.000714243	0.000331946	0.00130287
88	URYDL	Sensory	AVER	Inter	2	0.00297379	0.642981	1.05384	0.0115586	0.000375436	0.000648646	0.00139938	0.000375436	0.000648646	0.00139938
89	URYDL	Sensory	SMDDL	Motor	1	1.2986e-05	0.643588	1.05452	0.0115749	-0.000568733	1.35848e-06	-8.04243e-06	0.000568733	1.35848e-06	8.04243e-06
90	URYDL	Sensory	RMDDR	Motor	4	9.0902e-05	0.643037	1.05451	0.0115751	0.000289286	1.45836e-05	-2.81485e-05	0.000289286	1.45836e-05	2.81485e-05
91	URYDL	Sensory	RIBL	Inter	1	5.1944e-05	0.643131	1.05452	0.0115756	0.000143142	4.701e-06	-6.83606e-05	0.000143142	4.701e-06	6.83606e-05
92	URYDL	Sensory	SMDDR	Motor	2	0.000246734	0.643331	1.0545	0.0115743	-0.000168681	2.61958e-05	4.02121e-05	0.000168681	2.61958e-05	4.02121e-05
93	URYDL	Sensory	RIGL	Inter	1	6.493e-05	0.643576	1.0545	0.0115774	-0.000549883	2.11939e-05	-0.000219156	0.000549883	2.11939e-05	0.000219156
94	OLQDL	Sensory	URBL	Sensory	1	0.000608178	0.6429	1.0545	0.0115772	0.000500873	2.39438e-05	-0.000205082	0.000500873	2.39438e-05	0.000205082
95	OLQDL	Sensory	CEPDL	Sensory	1	0.000608178	0.64294	1.05446	0.0115791	0.000439821	5.89812e-05	-0.000366601	0.000439821	5.89812e-05	0.000366601
96	OLQDL	Sensory	RMDVL	Motor	1	0	0.643328	1.05449	0.0115768	-0.00016394	2.84553e-05	-0.000174923	0.00016394	2.84553e-05	0.000174923
97	OLQDL	Sensory	SIBVL	Inter	3	0.000551905	0.643394	1.0544	0.0115786	-0.000266181	0.000119027	-0.000325718	0.000266181	0.000119027	0.000325718
98	OLQDL	Sensory	RMDDR	Motor	4	0.000337636	0.643129	1.05442	0.0115758	0.000145831	9.37834e-05	-8.44455e-05	0.000145831	9.37834e-05	8.44455e-05
99	OLQDL	Sensory	RIBL	Inter	2	0.00412955	0.642612	1.05353	0.0115604	0.000949419	0.000940079	0.00124591	0.000949419	0.000940079	0.00124591
100	OLQDL	Sensory	RICR	Inter	1	0.000272706	0.643257	1.05451	0.011576	-5.35042e-05	1.24141e-05	-0.00010053	5.35042e-05	1.24141e-05	0.00010053
101	OLQDL	Sensory	RIGL	Inter	1	0.00012986	0.643474	1.05452	0.0115762	-0.000391481	6.20451e-06	-0.000115945	0.000391481	6.20451e-06	0.000115945
102	URYDR	Sensory	RMDVR	Motor	5	6.493e-05	0.642781	1.05448	0.0115752	0.0006872	4.08335e-05	-3.01591e-05	0.0006872	4.08335e-05	3.01591e-05
103	URYDR	Sensory	AVAR	Inter	1	0	0.643302	1.05411	0.0115932	-0.000123912	0.00039654	-0.0015924	0.000123912	0.00039654	0.0015924
104	URYDR	Sensory	AVEL	Inter	2	0.00313612	0.642952	1.05443	0.0115769	0.000420106	8.45404e-05	-0.000178944	0.000420106	8.45404e-05	0.000178944
105	URYDR	Sensory	AVER	Inter	2	0.00224658	0.642877	1.05445	0.0115704	0.00053777	6.60174e-05	0.000380005	0.00053777	6.60174e-05	0.000380005
106	URYDR	Sensory	RMDDL	Motor	3	9.0902e-05	0.643171	1.05451	0.0115751	7.95452e-05	1.18746e-05	-2.81485e-05	7.95452e-05	1.18746e-05	2.81485e-05
107	URYDR	Sensory	SMDDL	Motor	4	0.000532426	0.643451	1.05441	0.0115742	-0.000355409	0.000107039	5.22758e-05	0.000355409	0.000107039	5.22758e-05
108	URYDR	Sensory	RIBR	Inter	1	5.1944e-05	0.643071	1.05452	0.0115754	0.000235527	3.64179e-06	-5.22758e-05	0.000235527	3.64179e-06	5.22758e-05
109	URYDR	Sensory	RIGR	Inter	1	0.00012986	0.643877	1.0545	0.0115779	-0.0010179	2.3994e-05	-0.00026339	0.0010179	2.3994e-05	0.00026339
110	IL2R	Sensory	OLLR	Sensory	2	0.000896034	0.643222	1.05448	0.0115764	1.67003e-06	4.06201e-05	-0.000140742	1.67003e-06	4.06201e-05	0.000140742
111	IL2R	Sensory	IL1R	Sensory	1	1.2986e-05	0.643025	1.05452	0.0115749	0.000306965	2.76078e-06	-8.04243e-06	0.000306965	2.76078e-06	8.04243e-06
112	IL2R	Sensory	URBR	Sensory	1	2.5972e-05	0.643037	1.05452	0.0115749	0.000289246	1.81939e-06	-8.04243e-06	0.000289246	1.81939e-06	8.04243e-06
113	IL2R	Sensory	OLQDR	Sensory	2	1.2986e-05	0.643124	1.05452	0.0115749	0.000152893	0	-4.02121e-06	0.000152893	0	4.02121e-06
114	IL2R	Sensory	RMEL	Motor	2	5.1944e-05	0.643283	1.0545	0.0115752	-9.36786e-05	1.82915e-05	-3.21697e-05	9.36786e-05	1.82915e-05	3.21697e-05
115	IL2R	Sensory	OLQVR	Sensory	7	6.493e-05	0.64261	1.05446	0.0115752	0.000952626	5.94798e-05	-3.21697e-05	0.000952626	5.94798e-05	3.21697e-05
116	IL2R	Sensory	IL1VR	Sensory	1	6.493e-06	0.643377	1.05449	0.0115764	-0.000240657	3.26199e-05	-0.00013404	0.000240657	3.26199e-05	0.00013404
117	IL2R	Sensory	RMEV	Motor	1	0	0.64324	1.05452	0.0115748	-2.71122e-05	0	0	2.71122e-05	0	0
118	IL2R	Sensory	RMDL	Motor	2	0	0.643107	1.05452	0.0115748	0.000180039	0	0	0.000180039	0	0
119	IL2R	Sensory	URXR	Sensory	1	1.2986e-05	0.642987	1.05448	0.0115757	0.00036619	4.07149e-05	-7.64031e-05	0.00036619	4.07149e-05	7.64031e-05
120	IL2R	Sensory	RIH	Inter	6	0.00302574	0.642945	1.05373	0.0115766	0.000431029	0.000754748	-0.000154817	0.000431029	0.000754748	0.000154817
121	IL2R	Sensory	ADER	Sensory	2	0.000435031	0.643311	1.05448	0.0115775	-0.000137605	4.14406e-05	-0.000235241	0.000137605	4.14406e-05	0.000235241
122	IL2R	Sensory	RMGR	Motor	1	3.8958e-05	0.643246	1.05449	0.0115801	-3.60265e-05	3.58549e-05	-0.000458418	3.60265e-05	3.58549e-05	0.000458418
123	URYVL	Sensory	IL1VL	Sensory	1	2.5972e-05	0.643464	1.05452	0.011575	-0.000375312	7.95679e-06	-1.60849e-05	0.000375312	7.95679e-06	1.60849e-05
124	URYVL	Sensory	RMDVR	Motor	2	0	0.643019	1.05452	0.0115748	0.0003172	0	0	0.0003172	0	0
125	URYVL	Sensory	RIAL	Inter	1	0	0.643126	1.05452	0.0115748	0.000150693	0	0	0.000150693	0	0
126	URYVL	Sensory	SMDVR	Motor	4	0.000402566	0.643123	1.05434	0.0115749	0.000155309	0.000172827	-5.36162e-06	0.000155309	0.000172827	5.36162e-06
127	URYVL	Sensory	AVAR	Inter	1	0	0.643281	1.05407	0.0115949	-9.01204e-05	0.000430542	-0.00173113	9.01204e-05	0.000430542	0.00173113
128	URYVL	Sensory	RIH	Inter	1	0.000149339	0.64339	1.05451	0.0115763	-0.000260939	1.42365e-05	-0.000128679	0.000260939	1.42365e-05	0.000128679
129	URYVL	Sensory	AVER	Inter	5	0.00286991	0.642931	1.05309	0.0115714	0.000453439	0.00135736	0.000292208	0.000453439	0.00135736	0.000292208
130	URYVL	Sensory	RMDDL	Motor	4	6.493e-05	0.64299	1.05449	0.0115751	0.00036172	3.12209e-05	-2.81485e-05	0.00036172	3.12209e-05	2.81485e-05
131	URYVL	Sensory	RIBL	Inter	2	7.1423e-05	0.642853	1.05451	0.0115751	0.000575091	1.43902e-05	-2.81485e-05	0.000575091	1.43902e-05	2.81485e-05
132	URYVL	Sensory	SIBVR	Inter	1	0	0.643446	1.05452	0.0115748	-0.00034725	0	0	0.00034725	0	0
133	URYVL	Sensory	AVBR	Inter	1	0	0.643334	1.05452	0.0115748	-0.000173691	0	0	0.000173691	0	0
134	URYVL	Sensory	RIS	Inter	1	0	0.643312	1.05452	0.0115748	-0.000138712	0	0	0.000138712	0	0
135	URYVL	Sensory	RIGL	Inter	1	0	0.64347	1.0545	0.0115764	-0.000384196	2.0454e-05	-0.000140742	0.000384196	2.0454e-05	0.000140742
136	RIPL	Inter	OLQDL	Sensory	1	0.00104754	0.6431	1.05447	0.0115786	0.000190685	5.55309e-05	-0.000324378	0.000190685	5.55309e-05	0.000324378
137	RIPL	Inter	RMED	Motor	1	0.000110381	0.643346	1.0545	0.0115759	-0.000191591	2.50592e-05	-9.65091e-05	0.000191591	2.50592e-05	9.65091e-05
138	RIPL	Inter	OLQDR	Sensory	1	0.00354085	0.643392	1.05438	0.0115838	-0.000263314	0.000132063	-0.000776094	0.000263314	0.000132063	0.000776094
139	OLLR	Sensory	OLLL	Sensory	2	0.00256257	0.643327	1.05421	0.0115737	-0.000162298	0.00029705	9.38283e-05	0.000162298	0.00029705	9.38283e-05
140	OLLR	Sensory	IL2R	Sensory	1	0.00131375	0.643267	1.05443	0.0115765	-6.8735e-05	8.92827e-05	-0.000144094	6.8735e-05	8.92827e-05	0.000144094
141	OLLR	Sensory	IL1DR	Sensory	3	0.00192409	0.64321	1.05414	0.0115807	2.01923e-05	0.000365826	-0.000507343	2.01923e-05	0.000365826	0.000507343
142	OLLR	Sensory	RMER	Motor	2	0.00141223	0.643284	1.05446	0.0115717	-9.60441e-05	5.65503e-05	0.000267411	9.60441e-05	5.65503e-05	0.000267411
143	OLLR	Sensory	IL1VR	Sensory	1	0	0.643013	1.05452	0.0115748	0.00032567	0	0	0.00032567	0	0
144	OLLR	Sensory	CEPVR	Sensory	6	0.0151655	0.643085	1.05327	0.011514	0.000214461	0.00118478	0.00525372	0.000214461	0.00118478	0.00525372
145	OLLR	Sensory	SMDVL	Motor	4	0.000363608	0.643151	1.0544	0.011575	0.000111988	0.00011955	-1.80955e-05	0.000111988	0.00011955	1.80955e-05
146	OLLR	Sensory	RMDVR	Motor	3	2.5972e-05	0.642919	1.05451	0.011575	0.000472153	1.68263e-05	-1.60849e-05	0.000472153	1.68263e-05	1.60849e-05
147	OLLR	Sensory	CEPDR	Sensory	2	0.00242136	0.643032	1.05437	0.0115757	0.000297045	0.000146531	-7.2918e-05	0.000297045	0.000146531	7.2918e-05
148	OLLR	Sensory	RMDL	Motor	3	7.7916e-05	0.64314	1.05448	0.0115751	0.000129177	4.18235e-05	-2.41273e-05	0.000129177	4.18235e-05	2.41273e-05
149	OLLR	Sensory	SMDVR	Motor	3	0.000220762	0.643283	1.05447	0.0115751	-9.40417e-05	5.35342e-05	-2.41273e-05	9.40417e-05	5.35342e-05	2.41273e-05
150	OLLR	Sensory	AVEL	Inter	16	0.0112718	0.642791	1.05187	0.0115666	0.000671004	0.00251282	0.000706728	0.000671004	0.00251282	0.000706728
151	OLLR	Sensory	RMDDR	Motor	10	0.000246734	0.642834	1.05427	0.0115751	0.000604168	0.000244985	-2.81485e-05	0.000604168	0.000244985	2.81485e-05
152	OLLR	Sensory	RIBR	Inter	10	0.000740202	0.642913	1.05423	0.0115781	0.000480746	0.000274691	-0.000287517	0.000480746	0.000274691	0.000287517
153	OLLR	Sensory	SMDDR	Motor	1	0	0.64311	1.05452	0.0115748	0.000175352	0	0	0.000175352	0	0
154	OLLR	Sensory	RIGR	Inter	1	0	0.643377	1.05451	0.0115768	-0.000239844	1.03308e-05	-0.000174923	0.000239844	1.03308e-05	0.000174923
155	URBL	Sensory	IL1L	Sensory	1	0.000192626	0.643488	1.0545	0.0115764	-0.00041212	2.23863e-05	-0.000138732	0.00041212	2.23863e-05	0.000138732
156	URBL	Sensory	OLQDL	Sensory	1	2.5972e-05	0.6429	1.0545	0.0115772	0.000500873	2.39438e-05	-0.000205082	0.000500873	2.39438e-05	0.000205082
157	URBL	Sensory	OLQVL	Sensory	1	0.000142846	0.643612	1.05449	0.0115766	-0.000605529	2.77365e-05	-0.000156827	0.000605529	2.77365e-05	0.000156827
158	URBL	Sensory	CEPDL	Sensory	1	0.000227255	0.643059	1.0545	0.0115767	0.00025482	1.8894e-05	-0.00016688	0.00025482	1.8894e-05	0.00016688
159	URBL	Sensory	URXL	Sensory	4	0.00450073	0.643483	1.05312	0.011567	-0.000404558	0.00132759	0.000677105	0.000404558	0.00132759	0.000677105
160	URBL	Sensory	RMDDR	Motor	1	0	0.643367	1.05452	0.0115748	-0.000224762	0	0	0.000224762	0	0
161	URBL	Sensory	AVBL	Inter	1	0	0.64327	1.05452	0.0115748	-7.38955e-05	0	0	7.38955e-05	0	0
162	URBL	Sensory	SMBDR	Motor	1	5.1944e-05	0.643235	1.05452	0.0115756	-1.93475e-05	5.88791e-06	-6.43394e-05	1.93475e-05	5.88791e-06	6.43394e-05
163	URBL	Sensory	SIAVL	Inter	1	4.32867e-05	0.643379	1.05452	0.0115752	-0.000243036	2.42647e-06	-3.68611e-05	0.000243036	2.42647e-06	3.68611e-05
164	URBL	Sensory	RICR	Inter	1	0.000155832	0.64312	1.05451	0.0115757	0.000160179	8.32736e-06	-7.64031e-05	0.000160179	8.32736e-06	7.64031e-05
165	IL2VR	Sensory	RIPR	Inter	15	2.5972e-05	0.641408	1.05437	0.0115749	0.00282046	0.000149952	-4.02121e-06	0.00282046	0.000149952	4.02121e-06
166	IL2VR	Sensory	RMEL	Motor	3	0.000140682	0.643565	1.05449	0.0115749	-0.000532193	3.2387e-05	-8.71263e-06	0.000532193	3.2387e-05	8.71263e-06
167	IL2VR	Sensory	OLQVR	Sensory	2	1.2986e-05	0.642843	1.05452	0.0115749	0.000589641	0	-4.02121e-06	0.000589641	0	4.02121e-06
168	IL2VR	Sensory	URAVR	Sensory	4	0.00359712	0.642237	1.0543	0.0115626	0.00153307	0.000214643	0.00105356	0.00153307	0.000214643	0.00105356
169	IL2VR	Sensory	RMER	Motor	2	1.2986e-05	0.642872	1.05452	0.0115749	0.000545694	8.15086e-06	-4.02121e-06	0.000545694	8.15086e-06	4.02121e-06
170	IL2VR	Sensory	IL1VR	Sensory	6	0.000116874	0.642879	1.05441	0.0115751	0.000533502	0.000111416	-2.61379e-05	0.000533502	0.000111416	2.61379e-05
171	IL2VR	Sensory	RMEV	Motor	3	5.1944e-05	0.642873	1.05449	0.0115752	0.000543223	2.85435e-05	-3.21697e-05	0.000543223	2.85435e-05	3.21697e-05
172	IL2VR	Sensory	URXR	Sensory	1	6.493e-05	0.643494	1.05452	0.0115751	-0.000422066	3.67274e-06	-2.61379e-05	0.000422066	3.67274e-06	2.61379e-05
173	IL2VR	Sensory	RIAR	Inter	2	0	0.643532	1.05452	0.0115748	-0.000480751	0	0	0.000480751	0	0
174	IL2VR	Sensory	RIH	Inter	3	0.00328546	0.64269	1.05361	0.0115729	0.000827537	0.000863204	0.000168221	0.000827537	0.000863204	0.000168221
175	IL1DR	Sensory	IL1DL	Sensory	1	0.000168818	0.643463	1.05449	0.0115763	-0.000374131	3.27299e-05	-0.000126668	0.000374131	3.27299e-05	0.000126668
176	IL1DR	Sensory	OLLR	Sensory	1	0.00306686	0.643224	1.05422	0.0115789	-2.20293e-06	0.000290478	-0.000349175	2.20293e-06	0.000290478	0.000349175
177	IL1DR	Sensory	IL1R	Sensory	1	0.000279199	0.643373	1.05447	0.0115763	-0.000234372	5.13204e-05	-0.000128679	0.000234372	5.13204e-05	0.000128679
178	IL1DR	Sensory	RIPR	Inter	5	0.000292185	0.642672	1.05442	0.0115754	0.000855559	0.00010019	-5.22758e-05	0.000855559	0.00010019	5.22758e-05
179	IL1DR	Sensory	RMEV	Motor	1	1.9479e-05	0.643154	1.05448	0.0115774	0.000106485	4.07315e-05	-0.000224518	0.000106485	4.07315e-05	0.000224518
180	IL1DR	Sensory	RMDVR	Motor	5	0.000746695	0.642895	1.05436	0.0115764	0.000509473	0.000159195	-0.000140742	0.000509473	0.000159195	0.000140742
181	URADR	Sensory	URYDR	Sensory	1	0.00272057	0.64372	1.05429	0.0115749	-0.000773929	0.000219563	-5.36162e-06	0.000773929	0.000219563	5.36162e-06
182	URADR	Sensory	IL1DR	Sensory	1	4.5451e-05	0.6429	1.05451	0.0115751	0.000501773	8.96428e-06	-2.61379e-05	0.000501773	8.96428e-06	2.61379e-05
183	URADR	Sensory	RMED	Motor	1	7.1423e-05	0.643194	1.05452	0.011575	4.39095e-05	6.86051e-06	-2.01061e-05	4.39095e-05	6.86051e-06	2.01061e-05
184	URADR	Sensory	RIPR	Inter	3	0.000616835	0.642625	1.05447	0.0115754	0.000929315	5.31612e-05	-5.09354e-05	0.000929315	5.31612e-05	5.09354e-05
185	URADR	Sensory	RMER	Motor	1	1.62325e-05	0.643459	1.05452	0.011575	-0.0003679	7.25288e-06	-1.80955e-05	0.0003679	7.25288e-06	1.80955e-05
186	URADR	Sensory	RMDVR	Motor	1	0.000103888	0.643279	1.05452	0.0115752	-8.82057e-05	4.15581e-06	-3.61909e-05	8.82057e-05	4.15581e-06	3.61909e-05
187	IL1R	Sensory	IL1DR	Sensory	2	0.000103888	0.64363	1.05447	0.0115765	-0.0006334	5.26898e-05	-0.000144764	0.0006334	5.26898e-05	0.000144764
188	IL1R	Sensory	RMEL	Motor	2	0.000279199	0.643393	1.05448	0.0115757	-0.000265496	3.85304e-05	-7.64031e-05	0.000265496	3.85304e-05	7.64031e-05
189	IL1R	Sensory	IL1VR	Sensory	1	3.8958e-05	0.643306	1.05441	0.011577	-0.000128901	0.000107157	-0.000186986	0.000128901	0.000107157	0.000186986
190	IL1R	Sensory	RMDVL	Motor	1	0	0.643031	1.05452	0.0115748	0.000297734	0	0	0.000297734	0	0
191	IL1R	Sensory	RMDVR	Motor	4	0.00012986	0.642675	1.05449	0.0115757	0.000851582	3.35126e-05	-7.64031e-05	0.000851582	3.35126e-05	7.64031e-05
192	IL1R	Sensory	RMDL	Motor	4	0.0033374	0.642984	1.05417	0.0115614	0.000370924	0.000333429	0.00116314	0.000370924	0.000333429	0.00116314
193	IL1R	Sensory	URXR	Sensory	2	0.00156481	0.643172	1.0544	0.0115855	7.88268e-05	0.000117299	-0.00092622	7.88268e-05	0.000117299	0.00092622
194	IL1R	Sensory	AVEL	Inter	1	0	0.643297	1.05452	0.0115748	-0.000115615	0	0	0.000115615	0	0
195	IL1R	Sensory	RMDR	Motor	2	0.000108217	0.643028	1.05452	0.0115753	0.000302482	7.26161e-06	-3.95419e-05	0.000302482	7.26161e-06	3.95419e-05
196	IL1R	Sensory	AVER	Inter	1	4.32867e-06	0.643259	1.05452	0.0115748	-5.59398e-05	0	-2.01061e-06	5.59398e-05	0	2.01061e-06
197	IL1R	Sensory	RMDDL	Motor	3	0.000110381	0.643108	1.0545	0.0115752	0.000178108	1.82495e-05	-3.21697e-05	0.000178108	1.82495e-05	3.21697e-05
198	IL1R	Sensory	RMHL	Motor	1	0.000160161	0.643345	1.05452	0.011576	-0.000190745	7.0924e-06	-0.000101871	0.000190745	7.0924e-06	0.000101871
199	IL1R	Sensory	RMDDR	Motor	2	5.1944e-05	0.64304	1.05452	0.0115751	0.000283626	7.13215e-06	-2.81485e-05	0.000283626	7.13215e-06	2.81485e-05
200	URAVL	Sensory	RIPL	Inter	3	0.000727216	0.643018	1.05445	0.0115781	0.000317762	7.10081e-05	-0.000280815	0.000317762	7.10081e-05	0.000280815
201	URAVL	Sensory	RMEL	Motor	1	5.1944e-05	0.643411	1.05452	0.0115756	-0.000292789	4.89528e-06	-6.83606e-05	0.000292789	4.89528e-06	6.83606e-05
202	URAVL	Sensory	RMER	Motor	1	1.2986e-05	0.643355	1.05452	0.0115749	-0.000206289	4.07543e-06	-4.02121e-06	0.000206289	4.07543e-06	4.02121e-06
203	URAVL	Sensory	RMEV	Motor	2	0.00279199	0.642887	1.05427	0.0115831	0.000522582	0.000238451	-0.000711755	0.000522582	0.000238451	0.000711755
204	OLQVL	Sensory	IL2VL	Sensory	1	0.00368153	0.643149	1.05306	0.0115219	0.000114423	0.00138613	0.00457011	0.000114423	0.00138613	0.00457011
205	OLQVL	Sensory	IL1VL	Sensory	2	0.00107676	0.6428	1.05445	0.0115794	0.000656782	7.43958e-05	-0.000395754	0.000656782	7.43958e-05	0.000395754
206	OLQVL	Sensory	RIPL	Inter	1	0	0.642923	1.05452	0.0115748	0.000465479	0	0	0.000465479	0	0
207	OLQVL	Sensory	URBL	Sensory	1	0.000155832	0.643612	1.05449	0.0115766	-0.000605529	2.77365e-05	-0.000156827	0.000605529	2.77365e-05	0.000156827
208	OLQVL	Sensory	CEPVL	Sensory	1	0.000103888	0.643009	1.05445	0.0115698	0.000331494	6.62329e-05	0.000432281	0.000331494	6.62329e-05	0.000432281
209	OLQVL	Sensory	RMDVR	Motor	4	0.000142846	0.643213	1.05447	0.0115752	1.49562e-05	5.02698e-05	-3.21697e-05	1.49562e-05	5.02698e-05	3.21697e-05
210	OLQVL	Sensory	ADLL	Sensory	1	0.000954471	0.643301	1.05442	0.01158	-0.000122354	9.82099e-05	-0.000448365	0.000122354	9.82099e-05	0.000448365
211	OLQVL	Sensory	SIBDL	Inter	3	0.00229852	0.643757	1.05434	0.0115661	-0.00083106	0.000177135	0.000753978	0.00083106	0.000177135	0.000753978
212	OLQVL	Sensory	RIH	Inter	1	0.0006493	0.64289	1.05446	0.011576	0.000517227	5.82863e-05	-9.99942e-05	0.000517227	5.82863e-05	9.99942e-05
213	OLQVL	Sensory	RMDDL	Motor	1	0	0.643218	1.05438	0.0115838	7.82525e-06	0.000134617	-0.000778105	7.82525e-06	0.000134617	0.000778105
214	OLQVL	Sensory	RIBL	Inter	1	5.1944e-05	0.641928	1.05448	0.0115805	0.0020134	4.27299e-05	-0.000490588	0.0020134	4.27299e-05	0.000490588
215	OLQVL	Sensory	RICL	Inter	1	0.00138301	0.64318	1.05448	0.0115793	6.63924e-05	3.95189e-05	-0.000386037	6.63924e-05	3.95189e-05	0.000386037
216	OLQVL	Sensory	RIGL	Inter	1	0.00032465	0.643289	1.05448	0.0115802	-0.000103583	4.42063e-05	-0.000468136	0.000103583	4.42063e-05	0.000468136
217	RMED	Motor	IL1VL	Sensory	1	0.000927417	0.643392	1.05445	0.0115774	-0.000262812	7.05605e-05	-0.000220497	0.000262812	7.05605e-05	0.000220497
218	RMED	Motor	RIPL	Inter	1	7.1423e-05	0.643346	1.0545	0.0115759	-0.000191591	2.50592e-05	-9.65091e-05	0.000191591	2.50592e-05	9.65091e-05
219	RMED	Motor	RIPR	Inter	1	2.5972e-05	0.643081	1.05449	0.0115763	0.000219447	2.75394e-05	-0.000130689	0.000219447	2.75394e-05	0.000130689
220	RMED	Motor	RMEV	Motor	2	0.000277035	0.643291	1.05439	0.0115812	-0.000105521	0.000130648	-0.000548896	0.000105521	0.000130648	0.000548896
221	RMED	Motor	RIBL	Inter	1	0.00291319	0.643162	1.05441	0.0115731	9.35454e-05	0.00011071	0.000146774	9.35454e-05	0.00011071	0.000146774
222	RMED	Motor	RIBR	Inter	1	0.000688258	0.64317	1.05449	0.0115788	8.23099e-05	2.96113e-05	-0.000340463	8.23099e-05	2.96113e-05	0.000340463
223	URBR	Sensory	IL2R	Sensory	1	0.000149339	0.643037	1.05452	0.0115754	0.000289246	7.95262e-06	-5.42864e-05	0.000289246	7.95262e-06	5.42864e-05
224	URBR	Sensory	IL1R	Sensory	3	0.000350622	0.643059	1.05446	0.0115752	0.000254134	5.83412e-05	-3.41803e-05	0.000254134	5.83412e-05	3.41803e-05
225	URBR	Sensory	OLQDR	Sensory	1	0	0.643063	1.05452	0.0115763	0.000247536	0	-0.000126668	0.000247536	0	0.000126668
226	URBR	Sensory	OLQVR	Sensory	1	2.5972e-05	0.643312	1.05451	0.0115758	-0.000139511	1.52174e-05	-8.51157e-05	0.000139511	1.52174e-05	8.51157e-05
227	URBR	Sensory	CEPDR	Sensory	1	5.1944e-05	0.643151	1.05452	0.0115755	0.000111906	8.0194e-06	-5.6297e-05	0.000111906	8.0194e-06	5.6297e-05
228	URBR	Sensory	RMDL	Motor	1	0	0.643197	1.05452	0.0115748	3.96616e-05	0	0	3.96616e-05	0	0
229	URBR	Sensory	URXR	Sensory	6	0.00357764	0.642614	1.05377	0.0115627	0.0009455	0.000717913	0.00104552	0.0009455	0.000717913	0.00104552
230	URBR	Sensory	RMDR	Motor	1	0	0.643205	1.05452	0.0115748	2.74408e-05	0	0	2.74408e-05	0	0
231	URBR	Sensory	RMFL	Motor	1	1.2986e-05	0.643719	1.05439	0.0115793	-0.000771148	0.000122076	-0.000383758	0.000771148	0.000122076	0.000383758
232	URBR	Sensory	AVBR	Inter	1	0	0.643262	1.05452	0.0115748	-6.04678e-05	0	0	6.04678e-05	0	0
233	URBR	Sensory	SMBDL	Motor	1	2.5972e-05	0.64341	1.05452	0.0115751	-0.000291823	4.54537e-06	-2.61379e-05	0.000291823	4.54537e-06	2.61379e-05
234	URBR	Sensory	SIAVR	Inter	2	1.2986e-05	0.643131	1.05451	0.0115749	0.000142764	1.39729e-05	-4.02121e-06	0.000142764	1.39729e-05	4.02121e-06
235	URBR	Sensory	RICR	Inter	1	1.2986e-05	0.643168	1.05452	0.0115749	8.53636e-05	3.05657e-06	-4.02121e-06	8.53636e-05	3.05657e-06	4.02121e-06
236	URBR	Sensory	ADAR	Inter	1	1.2986e-05	0.643347	1.05452	0.011575	-0.00019355	4.07543e-06	-1.20636e-05	0.00019355	4.07543e-06	1.20636e-05
237	OLQDR	Sensory	URBR	Sensory	1	0.000410172	0.643063	1.05452	0.0115763	0.000247536	0	-0.000126668	0.000247536	0	0.000126668
238	OLQDR	Sensory	RMDVR	Motor	1	0	0.643238	1.05448	0.0115787	-2.33044e-05	4.19246e-05	-0.000337782	2.33044e-05	4.19246e-05	0.000337782
239	OLQDR	Sensory	CEPDR	Sensory	2	0.0107319	0.642797	1.05393	0.0115739	0.000662384	0.000562286	7.80116e-05	0.000662384	0.000562286	7.80116e-05
240	OLQDR	Sensory	RIH	Inter	1	0.000467496	0.642952	1.05446	0.0115781	0.000421505	6.39115e-05	-0.000285506	0.000421505	6.39115e-05	0.000285506
241	OLQDR	Sensory	RMDDL	Motor	3	0.000220762	0.64326	1.05446	0.011576	-5.86906e-05	5.68667e-05	-0.00010053	5.86906e-05	5.68667e-05	0.00010053
242	OLQDR	Sensory	SIBVR	Inter	2	0.000214269	0.643181	1.05448	0.0115764	6.52089e-05	4.2168e-05	-0.000136721	6.52089e-05	4.2168e-05	0.000136721
243	OLQDR	Sensory	RMHR	Motor	1	7.7916e-05	0.643291	1.05452	0.0115754	-0.000105697	4.60914e-06	-4.82546e-05	0.000105697	4.60914e-06	4.82546e-05
244	OLQDR	Sensory	RIBR	Inter	2	0.000450181	0.642788	1.054	0.0115809	0.000674967	0.000499925	-0.000521915	0.000674967	0.000499925	0.000521915
245	OLQDR	Sensory	RICL	Inter	1	0	0.64331	1.05452	0.0115748	-0.000135721	0	0	0.000135721	0	0
246	OLQDR	Sensory	RICR	Inter	1	0	0.643255	1.05452	0.0115748	-5.01243e-05	0	0	5.01243e-05	0	0
247	OLQDR	Sensory	RIGR	Inter	1	5.8437e-05	0.643439	1.05452	0.0115755	-0.000337033	0	-5.9782e-05	0.000337033	0	5.9782e-05
248	URYVR	Sensory	IL1VR	Sensory	1	2.5972e-05	0.643433	1.05452	0.0115752	-0.000326647	5.9507e-06	-3.21697e-05	0.000326647	5.9507e-06	3.21697e-05
249	URYVR	Sensory	RMDVL	Motor	4	1.2986e-05	0.642954	1.05452	0.0115749	0.000417875	0	-4.02121e-06	0.000417875	0	4.02121e-06
250	URYVR	Sensory	SMDVL	Motor	3	0.000350622	0.643014	1.05439	0.0115768	0.00032385	0.000122077	-0.000168891	0.00032385	0.000122077	0.000168891
251	URYVR	Sensory	AVAL	Inter	2	0	0.643456	1.05412	0.0115882	-0.000362936	0.000383932	-0.00115409	0.000362936	0.000383932	0.00115409
252	URYVR	Sensory	RIAR	Inter	1	0	0.643042	1.05452	0.0115748	0.000280118	0	0	0.000280118	0	0
253	URYVR	Sensory	AVEL	Inter	6	0.00307768	0.64312	1.05331	0.0115646	0.000160337	0.00115017	0.000884667	0.000160337	0.00115017	0.000884667
254	URYVR	Sensory	SIBDR	Inter	1	1.2986e-05	0.643486	1.05452	0.0115749	-0.000409105	3.59597e-06	-8.04243e-06	0.000409105	3.59597e-06	8.04243e-06
255	URYVR	Sensory	SIBVL	Inter	1	0	0.643673	1.05452	0.0115748	-0.000700782	0	0	0.000700782	0	0
256	URYVR	Sensory	RMDDR	Motor	6	7.7916e-05	0.642855	1.05447	0.0115751	0.000571058	4.7315e-05	-2.41273e-05	0.000571058	4.7315e-05	2.41273e-05
257	URYVR	Sensory	RIBR	Inter	1	0	0.642918	1.05452	0.0115748	0.00047369	0	0	0.00047369	0	0
258	URYVR	Sensory	RIGR	Inter	1	0	0.643651	1.05451	0.011576	-0.000665748	1.70421e-05	-0.000104552	0.000665748	1.70421e-05	0.000104552
259	RIPR	Inter	OLQDL	Sensory	1	0.00111896	0.643479	1.05445	0.0115792	-0.000399027	6.72231e-05	-0.000382686	0.000399027	6.72231e-05	0.000382686
260	RIPR	Inter	RMED	Motor	1	0.00012986	0.643081	1.05449	0.0115763	0.000219447	2.75394e-05	-0.000130689	0.000219447	2.75394e-05	0.000130689
261	RIPR	Inter	OLQDR	Sensory	1	0.00337203	0.643399	1.0544	0.0115815	-0.000273882	0.00012169	-0.000580395	0.000273882	0.00012169	0.000580395
262	RMEL	Motor	RMEV	Motor	1	9.52307e-05	0.642337	1.05447	0.0115778	0.00137711	5.11074e-05	-0.000258363	0.00137711	5.11074e-05	0.000258363
263	RMEL	Motor	RIGL	Inter	1	0.00372265	0.643326	1.0539	0.0115978	-0.00016016	0.000589384	-0.00198749	0.00016016	0.000589384	0.00198749
264	BAGL	Sensory	BAGR	Sensory	2	0.000292185	0.64335	1.0545	0.0115761	-0.000197522	2.67812e-05	-0.000111254	0.000197522	2.67812e-05	0.000111254
265	BAGL	Sensory	AVAR	Inter	2	0	0.64322	1.05452	0.0115748	3.47522e-06	0	0	3.47522e-06	0	0
266	BAGL	Sensory	RIAR	Inter	5	0.000430702	0.643371	1.05422	0.0115755	-0.00022996	0.000290542	-6.16586e-05	0.00022996	0.000290542	6.16586e-05
267	BAGL	Sensory	AVEL	Inter	1	0	0.643225	1.05452	0.0115748	-4.32707e-06	0	0	4.32707e-06	0	0
268	BAGL	Sensory	AVER	Inter	4	0.00357115	0.643112	1.05385	0.011574	0.000171601	0.000638887	7.37223e-05	0.000171601	0.000638887	7.37223e-05
269	BAGL	Sensory	AIBL	Inter	1	0	0.643264	1.05452	0.0115748	-6.37164e-05	0	0	6.37164e-05	0	0
270	BAGL	Sensory	RIBL	Inter	1	0	0.643056	1.05452	0.0115748	0.000258723	0	0	0.000258723	0	0
271	BAGL	Sensory	RIBR	Inter	7	0.000785653	0.64272	1.05438	0.0115756	0.00078216	0.000134023	-7.03712e-05	0.00078216	0.000134023	7.03712e-05
272	BAGL	Sensory	RIR	Inter	1	0	0.643377	1.05452	0.011575	-0.000240446	8.52997e-07	-1.20636e-05	0.000240446	8.52997e-07	1.20636e-05
273	BAGL	Sensory	RIGR	Inter	5	0.000841926	0.642784	1.05435	0.0115792	0.000682006	0.000161742	-0.000375984	0.000682006	0.000161742	0.000375984
274	BAGL	Sensory	RIGL	Inter	1	0	0.642922	1.05452	0.0115748	0.000467681	0	0	0.000467681	0	0
275	CEPVL	Sensory	IL1VL	Sensory	2	0.000692587	0.642912	1.05449	0.0115767	0.000483195	3.07295e-05	-0.000159508	0.000483195	3.07295e-05	0.000159508
276	CEPVL	Sensory	OLLL	Sensory	4	0.0043027	0.643118	1.05412	0.0115742	0.00016301	0.000380416	5.49566e-05	0.00016301	0.000380416	5.49566e-05
277	CEPVL	Sensory	RIPL	Inter	1	0	0.642908	1.05452	0.0115748	0.000489345	0	0	0.000489345	0	0
278	CEPVL	Sensory	URAVL	Sensory	2	0.00354518	0.644016	1.05392	0.0115903	-0.00123361	0.000570806	-0.00133705	0.00123361	0.000570806	0.00133705
279	CEPVL	Sensory	OLQVL	Sensory	7	0.0055645	0.642473	1.05402	0.0115665	0.00116482	0.000476146	0.000721808	0.00116482	0.000476146	0.000721808
280	CEPVL	Sensory	ADLL	Sensory	1	0.000214269	0.643271	1.05451	0.0115756	-7.55823e-05	8.30611e-06	-7.03712e-05	7.55823e-05	8.30611e-06	7.03712e-05
281	CEPVL	Sensory	RIH	Inter	1	3.8958e-05	0.643122	1.05442	0.0115758	0.00015676	9.64076e-05	-8.71263e-05	0.00015676	9.64076e-05	8.71263e-05
282	CEPVL	Sensory	AVER	Inter	3	0	0.643073	1.05452	0.0115748	0.000232414	0	0	0.000232414	0	0
283	CEPVL	Sensory	RMDDL	Motor	4	4.5451e-05	0.642825	1.0545	0.0115749	0.000618408	2.0392e-05	-8.04243e-06	0.000618408	2.0392e-05	8.04243e-06
284	CEPVL	Sensory	RMHL	Motor	1	1.2986e-05	0.643491	1.05452	0.0115751	-0.000417092	1.53287e-06	-2.41273e-05	0.000417092	1.53287e-06	2.41273e-05
285	CEPVL	Sensory	RICL	Inter	7	0.00557099	0.643263	1.05384	0.0115834	-6.32076e-05	0.000648166	-0.000739903	6.32076e-05	0.000648166	0.000739903
286	CEPVL	Sensory	SIAVL	Inter	2	0.000186133	0.643406	1.05449	0.0115759	-0.00028514	3.40647e-05	-9.11475e-05	0.00028514	3.40647e-05	9.11475e-05
287	CEPVL	Sensory	RICR	Inter	4	0.00229852	0.643392	1.05432	0.0115789	-0.000263362	0.000189256	-0.000350516	0.000263362	0.000189256	0.000350516
288	BAGR	Sensory	BAGL	Sensory	1	1.2986e-05	0.64321	1.0545	0.011576	2.00472e-05	2.63868e-05	-0.000103211	2.00472e-05	2.63868e-05	0.000103211
289	BAGR	Sensory	AVAL	Inter	2	0	0.643338	1.05452	0.0115748	-0.000179348	0	0	0.000179348	0	0
290	BAGR	Sensory	RIAL	Inter	5	0.0011168	0.642996	1.05419	0.0115777	0.000353037	0.000313347	-0.000249985	0.000353037	0.000313347	0.000249985
291	BAGR	Sensory	AVEL	Inter	4	0.00325083	0.64314	1.05386	0.0115769	0.00012905	0.000624686	-0.000178274	0.00012905	0.000624686	0.000178274
292	BAGR	Sensory	RIBL	Inter	4	0.000108217	0.642783	1.05446	0.0115753	0.000683503	5.97493e-05	-4.55738e-05	0.000683503	5.97493e-05	4.55738e-05
293	BAGR	Sensory	RIR	Inter	1	0	0.643083	1.05448	0.0115754	0.000217592	3.89677e-05	-4.82546e-05	0.000217592	3.89677e-05	4.82546e-05
294	BAGR	Sensory	AIYL	Inter	1	0.000103888	0.643545	1.05451	0.0115756	-0.000500412	1.06142e-05	-6.43394e-05	0.000500412	1.06142e-05	6.43394e-05
295	BAGR	Sensory	RIGL	Inter	6	0.00135812	0.642646	1.05416	0.0115863	0.000896704	0.00034593	-0.00099324	0.000896704	0.00034593	0.00099324
296	OLQVR	Sensory	URBR	Sensory	1	0.000183659	0.643312	1.05451	0.0115758	-0.000139511	1.52174e-05	-8.51157e-05	0.000139511	1.52174e-05	8.51157e-05
297	OLQVR	Sensory	RIPR	Inter	2	3.8958e-05	0.642887	1.05452	0.011575	0.000521937	7.59512e-06	-1.20636e-05	0.000521937	7.59512e-06	1.20636e-05
298	OLQVR	Sensory	RMER	Motor	1	1.2986e-05	0.643254	1.05452	0.0115749	-4.84299e-05	0	-4.02121e-06	4.84299e-05	0	4.02121e-06
299	OLQVR	Sensory	IL1VR	Sensory	1	3.2465e-05	0.642823	1.05452	0.0115751	0.000621892	3.73581e-06	-2.21167e-05	0.000621892	3.73581e-06	2.21167e-05
300	OLQVR	Sensory	CEPVR	Sensory	1	0	0.642991	1.05444	0.01157	0.000359508	7.75475e-05	0.000415525	0.000359508	7.75475e-05	0.000415525
301	OLQVR	Sensory	RMDVL	Motor	4	5.1944e-05	0.643249	1.05448	0.0115751	-4.08923e-05	4.43663e-05	-2.41273e-05	4.08923e-05	4.43663e-05	2.41273e-05
302	OLQVR	Sensory	RIH	Inter	2	0.00387849	0.642812	1.05393	0.011567	0.000638544	0.000559275	0.000670873	0.000638544	0.000559275	0.000670873
303	OLQVR	Sensory	SIBDR	Inter	4	0.00123367	0.643176	1.05431	0.0115769	7.27446e-05	0.000200167	-0.000178274	7.27446e-05	0.000200167	0.000178274
304	OLQVR	Sensory	RMDDR	Motor	1	0	0.6433	1.05445	0.0115818	-0.000120051	7.23521e-05	-0.000599831	0.000120051	7.23521e-05	0.000599831
305	OLQVR	Sensory	RIBR	Inter	1	0	0.642896	1.05451	0.0115764	0.000508178	9.58031e-06	-0.000138732	0.000508178	9.58031e-06	0.000138732
306	OLQVR	Sensory	RICR	Inter	1	0.000103888	0.643275	1.05452	0.0115756	-8.06975e-05	2.56996e-06	-6.43394e-05	8.06975e-05	2.56996e-06	6.43394e-05
307	OLQVR	Sensory	RIGR	Inter	1	6.493e-05	0.643471	1.05445	0.0115834	-0.000386203	6.55924e-05	-0.000744595	0.000386203	6.55924e-05	0.000744595
308	URAVR	Sensory	IL1R	Sensory	1	0.00077916	0.643864	1.05447	0.0115783	-0.000996839	5.53359e-05	-0.00029958	0.000996839	5.53359e-05	0.00029958
309	URAVR	Sensory	RIPR	Inter	3	0.000253227	0.642903	1.05447	0.0115758	0.000496263	4.62435e-05	-8.24349e-05	0.000496263	4.62435e-05	8.24349e-05
310	URAVR	Sensory	RMER	Motor	2	1.2986e-05	0.643111	1.05451	0.0115749	0.000173322	1.63017e-05	-4.02121e-06	0.000173322	1.63017e-05	4.02121e-06
311	URAVR	Sensory	RMEV	Motor	2	0.0024154	0.643015	1.05435	0.0115841	0.000323446	0.000162502	-0.000805248	0.000323446	0.000162502	0.000805248
312	URAVR	Sensory	RMDVL	Motor	1	9.7395e-05	0.643871	1.05451	0.0115755	-0.00100872	8.72227e-06	-6.03182e-05	0.00100872	8.72227e-06	6.03182e-05
313	RMER	Motor	RMEV	Motor	1	0.00355816	0.642101	1.05321	0.0115184	0.00174344	0.00124322	0.00487003	0.00174344	0.00124322	0.00487003
314	IL1VR	Sensory	IL1VL	Sensory	1	7.7916e-05	0.643884	1.05448	0.0115774	-0.00102885	3.76068e-05	-0.000223848	0.00102885	3.76068e-05	0.000223848
315	IL1VR	Sensory	IL2R	Sensory	1	0.000718559	0.643377	1.05449	0.0115764	-0.000240657	3.26199e-05	-0.00013404	0.000240657	3.26199e-05	0.00013404
316	IL1VR	Sensory	IL2VR	Sensory	1	9.0902e-05	0.643313	1.05451	0.011576	-0.000140438	1.41736e-05	-0.00010053	0.000140438	1.41736e-05	0.00010053
317	IL1VR	Sensory	IL1R	Sensory	2	0.000902527	0.643474	1.0544	0.011577	-0.000390765	0.000119296	-0.000193018	0.000390765	0.000119296	0.000193018
318	IL1VR	Sensory	RIPR	Inter	6	0.000103888	0.642525	1.05445	0.0115753	0.00108516	7.27949e-05	-3.82015e-05	0.00108516	7.27949e-05	3.82015e-05
319	IL1VR	Sensory	RMER	Motor	1	1.2986e-05	0.643204	1.05452	0.0115749	2.92886e-05	4.07543e-06	-4.02121e-06	2.92886e-05	4.07543e-06	4.02121e-06
320	IL1VR	Sensory	RMDDR	Motor	10	0.00200634	0.642817	1.05419	0.0115792	0.00063113	0.000312126	-0.000377994	0.00063113	0.000312126	0.000377994
321	RID	Motor	ALA	Inter	1	0.00338935	0.644055	1.05404	0.011568	-0.00129363	0.000459496	0.000589778	0.00129363	0.000459496	0.000589778
322	RID	Motor	AVBL	Inter	1	0	0.643125	1.05452	0.0115748	0.000151712	0	0	0.000151712	0	0
323	RID	Motor	AVBR	Inter	2	0.000162325	0.642715	1.05452	0.0115764	0.000789381	8.18502e-06	-0.000138732	0.000789381	8.18502e-06	0.000138732
324	RID	Motor	DD01	Motor	4	0.000922006	0.643137	1.05441	0.0115777	0.000133396	0.000105185	-0.000247305	0.000133396	0.000105185	0.000247305
325	RID	Motor	DB01	Motor	1	0	0.64314	1.05452	0.0115748	0.000128407	0	0	0.000128407	0	0
326	RID	Motor	AS02	Motor	1	1.2986e-05	0.643482	1.05452	0.011575	-0.000403828	8.65578e-07	-1.20636e-05	0.000403828	8.65578e-07	1.20636e-05
327	RID	Motor	DD02	Motor	4	8.4409e-05	0.64321	1.05448	0.0115755	1.95533e-05	4.12563e-05	-5.6297e-05	1.95533e-05	4.12563e-05	5.6297e-05
328	RID	Motor	VD05	Motor	2	2.5972e-05	0.643356	1.05452	0.0115751	-0.000207952	4.22363e-06	-2.81485e-05	0.000207952	4.22363e-06	2.81485e-05
329	RID	Motor	DD03	Motor	3	5.1944e-05	0.64349	1.0545	0.0115753	-0.000415591	1.94252e-05	-4.02121e-05	0.000415591	1.94252e-05	4.02121e-05
330	RID	Motor	DA06	Motor	3	0.00249981	0.644381	1.05411	0.0115732	-0.00180118	0.000390985	0.000136721	0.00180118	0.000390985	0.000136721
331	RID	Motor	DA09	Motor	1	0	0.643685	1.05451	0.0115767	-0.000719226	1.46957e-05	-0.000160849	0.000719226	1.46957e-05	0.000160849
332	RID	Motor	PDB	Motor	2	6.493e-05	0.646027	1.05447	0.0115762	-0.00435924	5.41743e-05	-0.000116615	0.00435924	5.41743e-05	0.000116615
333	RID	Motor	VD13	Motor	1	0	0.642484	1.05452	0.0115748	0.00114861	0	0	0.00114861	0	0
334	CEPVR	Sensory	OLLR	Sensory	7	0.000896034	0.643068	1.05413	0.0115779	0.000239917	0.000374699	-0.000267411	0.000239917	0.000374699	0.000267411
335	CEPVR	Sensory	IL2VR	Sensory	2	0.00725701	0.64267	1.05375	0.0115641	0.000858791	0.000736494	0.00092622	0.000858791	0.000736494	0.00092622
336	CEPVR	Sensory	RIPR	Inter	1	0	0.642854	1.05452	0.0115748	0.000573496	0	0	0.000573496	0	0
337	CEPVR	Sensory	OLQVR	Sensory	4	0.00201499	0.642609	1.05432	0.0115699	0.000953808	0.000190286	0.000427589	0.000953808	0.000190286	0.000427589
338	CEPVR	Sensory	URAVR	Sensory	1	0	0.643438	1.05452	0.0115748	-0.000334607	0	0	0.000334607	0	0
339	CEPVR	Sensory	IL1VR	Sensory	2	0.00153235	0.642792	1.05444	0.0115789	0.000669184	7.95341e-05	-0.000351856	0.000669184	7.95341e-05	0.000351856
340	CEPVR	Sensory	AVEL	Inter	5	0.00227255	0.643081	1.05449	0.011583	0.000220459	2.86759e-05	-0.000703712	0.000220459	2.86759e-05	0.000703712
341	CEPVR	Sensory	RIH	Inter	1	0	0.643005	1.05439	0.0115746	0.000338501	0.000125483	1.62189e-05	0.000338501	0.000125483	1.62189e-05
342	CEPVR	Sensory	ASGR	Sensory	1	0.00045451	0.643643	1.0545	0.0115779	-0.000653883	2.1709e-05	-0.0002654	0.000653883	2.1709e-05	0.0002654
343	CEPVR	Sensory	RIVL	Motor	1	0	0.643324	1.05452	0.0115748	-0.000157405	0	0	0.000157405	0	0
344	CEPVR	Sensory	RMDDR	Motor	2	0	0.642975	1.05452	0.0115748	0.000384621	0	0	0.000384621	0	0
345	CEPVR	Sensory	RMHR	Motor	2	0.000162325	0.643405	1.05449	0.0115758	-0.000284154	3.43705e-05	-8.24349e-05	0.000284154	3.43705e-05	8.24349e-05
346	CEPVR	Sensory	RICL	Inter	2	0.00038958	0.643366	1.05449	0.0115762	-0.000223549	3.00281e-05	-0.000122647	0.000223549	3.00281e-05	0.000122647
347	CEPVR	Sensory	SIAVR	Inter	2	0.000558398	0.643229	1.05446	0.0115754	-9.22172e-06	6.03067e-05	-5.2946e-05	9.22172e-06	6.03067e-05	5.2946e-05
348	CEPVR	Sensory	RICR	Inter	4	0.00288506	0.643267	1.0543	0.0115652	-6.83417e-05	0.000216619	0.0008277	6.83417e-05	0.000216619	0.0008277
349	RMEV	Motor	IL1DL	Sensory	1	0.000810543	0.643174	1.05445	0.0115788	7.5819e-05	7.37804e-05	-0.00034616	7.5819e-05	7.37804e-05	0.00034616
350	RMEV	Motor	IL1DR	Sensory	1	0.000463167	0.643154	1.05448	0.0115774	0.000106485	4.07315e-05	-0.000224518	0.000106485	4.07315e-05	0.000224518
351	RMEV	Motor	RMED	Motor	2	0.00052918	0.643291	1.05439	0.0115812	-0.000105521	0.000130648	-0.000548896	0.000105521	0.000130648	0.000548896
352	RMEV	Motor	RMEL	Motor	1	0.000558398	0.642337	1.05447	0.0115778	0.00137711	5.11074e-05	-0.000258363	0.00137711	5.11074e-05	0.000258363
353	RMEV	Motor	RMER	Motor	1	0.000290021	0.642101	1.05321	0.0115184	0.00174344	0.00124322	0.00487003	0.00174344	0.00124322	0.00487003
354	RMEV	Motor	AVEL	Inter	1	0.00605797	0.643234	1.05445	0.0115788	-1.81592e-05	6.7494e-05	-0.000343814	1.81592e-05	6.7494e-05	0.000343814
355	RMEV	Motor	AVER	Inter	1	0.00460354	0.643304	1.05447	0.0115664	-0.000125742	5.38923e-05	0.000728845	0.000125742	5.38923e-05	0.000728845
356	RMEV	Motor	SMDDR	Motor	1	0.000448017	0.643371	1.0545	0.0115774	-0.000230004	2.29865e-05	-0.000225188	0.000230004	2.29865e-05	0.000225188
357	CEPDL	Sensory	URADL	Sensory	2	0.0006493	0.643403	1.05442	0.0115807	-0.000280991	9.49283e-05	-0.000512705	0.000280991	9.49283e-05	0.000512705
358	CEPDL	Sensory	IL1DL	Sensory	4	0.00089387	0.642606	1.05438	0.0115781	0.000957965	0.000136507	-0.000285506	0.000957965	0.000136507	0.000285506
359	CEPDL	Sensory	OLLL	Sensory	2	0.000296514	0.643076	1.05447	0.0115754	0.000228581	5.38831e-05	-5.2946e-05	0.000228581	5.38831e-05	5.2946e-05
360	CEPDL	Sensory	URYDL	Sensory	2	0.000136353	0.643149	1.05449	0.0115752	0.000114205	3.16398e-05	-3.01591e-05	0.000114205	3.16398e-05	3.01591e-05
361	CEPDL	Sensory	OLQDL	Sensory	7	0.00019479	0.642235	1.05435	0.0115794	0.00153541	0.000161571	-0.00039676	0.00153541	0.000161571	0.00039676
362	CEPDL	Sensory	RIPL	Inter	2	3.8958e-05	0.642916	1.05451	0.0115752	0.000477472	1.10787e-05	-3.21697e-05	0.000477472	1.10787e-05	3.21697e-05
363	CEPDL	Sensory	URBL	Sensory	4	0.00225848	0.642857	1.05429	0.0115725	0.000567744	0.000218153	0.000201396	0.000567744	0.000218153	0.000201396
364	CEPDL	Sensory	RMDVL	Motor	3	2.5972e-05	0.642855	1.05451	0.011575	0.00057224	1.424e-05	-1.60849e-05	0.00057224	1.424e-05	1.60849e-05
365	CEPDL	Sensory	RIH	Inter	1	6.493e-05	0.643091	1.05435	0.0115775	0.000204488	0.000168415	-0.000233566	0.000204488	0.000168415	0.000233566
366	CEPDL	Sensory	AVER	Inter	5	0.00220762	0.642963	1.05385	0.0115722	0.000403188	0.000635756	0.000229209	0.000403188	0.000635756	0.000229209
367	CEPDL	Sensory	RIBL	Inter	2	4.5451e-05	0.642916	1.05452	0.0115749	0.000476253	7.50284e-06	-1.0053e-05	0.000476253	7.50284e-06	1.0053e-05
368	CEPDL	Sensory	RMHR	Motor	4	0.000201283	0.643054	1.05445	0.0115757	0.000261786	7.16257e-05	-7.43925e-05	0.000261786	7.16257e-05	7.43925e-05
369	CEPDL	Sensory	SIADR	Inter	2	0.000290021	0.643457	1.05447	0.0115754	-0.000363599	4.8708e-05	-5.42864e-05	0.000363599	4.8708e-05	5.42864e-05
370	CEPDL	Sensory	RICL	Inter	2	5.1944e-05	0.643369	1.05451	0.0115754	-0.000226915	1.53125e-05	-5.22758e-05	0.000226915	1.53125e-05	5.22758e-05
371	CEPDL	Sensory	SMBDR	Motor	1	2.5972e-05	0.643256	1.05452	0.0115752	-5.15089e-05	1.3347e-06	-3.21697e-05	5.15089e-05	1.3347e-06	3.21697e-05
372	CEPDL	Sensory	RICR	Inter	4	0.000538919	0.643093	1.05441	0.0115771	0.000201783	0.00011151	-0.00019905	0.000201783	0.00011151	0.00019905
373	CEPDL	Sensory	RIS	Inter	1	0	0.643328	1.05452	0.0115748	-0.000163847	0	0	0.000163847	0	0
374	CEPDL	Sensory	RMGL	Motor	4	0.000976114	0.642985	1.05436	0.0115783	0.000369696	0.000152051	-0.000304942	0.000369696	0.000152051	0.000304942
375	RMDVL	Motor	OLQDL	Sensory	1	0.000380923	0.643328	1.05449	0.0115768	-0.00016394	2.84553e-05	-0.000174923	0.00016394	2.84553e-05	0.000174923
376	RMDVL	Motor	SAAVL	Inter	1	0.00508402	0.644008	1.05439	0.0115804	-0.00122139	0.000124887	-0.000486567	0.00122139	0.000124887	0.000486567
377	RMDVL	Motor	SMDVL	Motor	1	0.0003095	0.643127	1.0545	0.0115755	0.000148821	1.88519e-05	-5.83076e-05	0.000148821	1.88519e-05	5.83076e-05
378	RMDVL	Motor	RMDVR	Motor	1	1.73147e-05	0.642768	1.05452	0.011575	0.000706913	2.46877e-06	-1.20636e-05	0.000706913	2.46877e-06	1.20636e-05
379	RMDVL	Motor	RMDL	Motor	1	0.000510783	0.6429	1.0545	0.0115754	0.000501779	2.13522e-05	-5.02652e-05	0.000501779	2.13522e-05	5.02652e-05
380	RMDVL	Motor	AVER	Inter	1	0.00232449	0.643117	1.05444	0.0115735	0.000164931	7.58224e-05	0.000116615	0.000164931	7.58224e-05	0.000116615
381	RMDVL	Motor	RMDDL	Motor	1	9.52307e-05	0.642988	1.05452	0.0115753	0.000364703	6.75671e-06	-4.42334e-05	0.000364703	6.75671e-06	4.42334e-05
382	RMDVL	Motor	RMDDR	Motor	6	0.000471825	0.642262	1.05437	0.0115759	0.00149355	0.000148506	-9.24879e-05	0.00149355	0.000148506	9.24879e-05
383	SAAVL	Inter	OLLR	Sensory	1	0	0.643485	1.05452	0.0115748	-0.000408076	0	0	0.000408076	0	0
384	SAAVL	Inter	RMDVL	Motor	1	0	0.644008	1.05439	0.0115804	-0.00122139	0.000124887	-0.000486567	0.00122139	0.000124887	0.000486567
385	SAAVL	Inter	AVAL	Inter	17	0.0235306	0.642588	1.05034	0.0115758	0.000987337	0.00397173	-8.44455e-05	0.000987337	0.00397173	8.44455e-05
386	SAAVL	Inter	AIBL	Inter	1	0	0.643	1.05452	0.0115748	0.000345419	0	0	0.000345419	0	0
387	SAAVL	Inter	RMFR	Motor	2	0.000279199	0.643626	1.05449	0.011578	-0.00062665	3.64047e-05	-0.000279474	0.00062665	3.64047e-05	0.000279474
388	SAAVL	Inter	SMDDR	Motor	8	0.000636314	0.642953	1.05441	0.0115769	0.00041911	0.000108425	-0.000182965	0.00041911	0.000108425	0.000182965
389	SAAVL	Inter	RIML	Motor	2	3.8958e-05	0.643219	1.05451	0.0115751	4.99092e-06	8.2297e-06	-2.41273e-05	4.99092e-06	8.2297e-06	2.41273e-05
390	SAAVL	Inter	RIMR	Motor	12	0.00403432	0.64262	1.05406	0.0115727	0.000937302	0.000442162	0.000178944	0.000937302	0.000442162	0.000178944
391	SAAVL	Inter	SMBVR	Motor	3	0.00097395	0.643848	1.05371	0.0115741	-0.000972888	0.000775347	6.03182e-05	0.000972888	0.000775347	6.03182e-05
392	SAAVL	Inter	ALNL	Sensory	1	0.000796475	0.643187	1.05447	0.0115806	5.60188e-05	5.00421e-05	-0.00049662	5.60188e-05	5.00421e-05	0.00049662
393	SMDVL	Motor	RMDVL	Motor	1	0	0.643127	1.0545	0.0115755	0.000148821	1.88519e-05	-5.83076e-05	0.000148821	1.88519e-05	5.83076e-05
394	SMDVL	Motor	RIAL	Inter	3	0.000255391	0.642742	1.05451	0.0115757	0.000747234	8.68063e-06	-7.23819e-05	0.000747234	8.68063e-06	7.23819e-05
395	SMDVL	Motor	SMDVR	Motor	1	0	0.642937	1.05452	0.0115748	0.000444693	0	0	0.000444693	0	0
396	SMDVL	Motor	RIAR	Inter	8	0.00190894	0.642443	1.05406	0.0115759	0.00121172	0.000438971	-9.08124e-05	0.00121172	0.000438971	9.08124e-05
397	SMDVL	Motor	RIVL	Motor	2	0.00122718	0.643115	1.0544	0.011575	0.000167996	0.000117321	-1.80955e-05	0.000167996	0.000117321	1.80955e-05
398	SMDVL	Motor	RMDDR	Motor	1	0	0.642993	1.05452	0.0115748	0.000357567	0	0	0.000357567	0	0
399	SMDVL	Motor	RIBR	Inter	2	0.00238942	0.643128	1.0544	0.011585	0.000147584	0.00011721	-0.000881316	0.000147584	0.00011721	0.000881316
400	SMDVL	Motor	SMDDR	Motor	4	3.8958e-05	0.642388	1.05452	0.011575	0.00129696	4.72609e-06	-1.20636e-05	0.00129696	4.72609e-06	1.20636e-05
401	SMDVL	Motor	RIS	Inter	1	0.000168818	0.643232	1.05451	0.0115768	-1.41967e-05	9.19949e-06	-0.000167886	1.41967e-05	9.19949e-06	0.000167886
402	SMDVL	Motor	PVR	Sensory	1	0.000315993	0.643461	1.0545	0.0115783	-0.000370766	1.77838e-05	-0.000302261	0.000370766	1.77838e-05	0.000302261
403	URXL	Sensory	RIAL	Inter	8	0.00180505	0.642966	1.05386	0.0115777	0.000398946	0.000633751	-0.000247305	0.000398946	0.000633751	0.000247305
404	URXL	Sensory	AVEL	Inter	4	0.00400618	0.643013	1.05354	0.0115781	0.000326524	0.00093297	-0.000282825	0.000326524	0.00093297	0.000282825
405	URXL	Sensory	ASHL	Sensory	1	0	0.643148	1.05452	0.0115748	0.000116039	0	0	0.000116039	0	0
406	URXL	Sensory	AVBL	Inter	1	0	0.643204	1.05452	0.0115748	2.90425e-05	0	0	2.90425e-05	0	0
407	URXL	Sensory	AVJR	Inter	1	0	0.643557	1.05452	0.0115748	-0.000520438	0	0	0.000520438	0	0
408	URXL	Sensory	AUAL	Sensory	5	0.00669753	0.64311	1.05386	0.0115466	0.000174819	0.000633345	0.00243451	0.000174819	0.000633345	0.00243451
409	URXL	Sensory	RICL	Inter	1	7.7916e-05	0.643372	1.05452	0.0115751	-0.000231849	6.12157e-06	-2.21167e-05	0.000231849	6.12157e-06	2.21167e-05
410	URXL	Sensory	RMGL	Motor	3	0.00218165	0.64308	1.05423	0.0115841	0.000221129	0.00027373	-0.000802232	0.000221129	0.00027373	0.000802232
411	URXL	Sensory	RIGL	Inter	3	0.000947978	0.643145	1.0544	0.0115834	0.000120304	0.000116354	-0.000741914	0.000120304	0.000116354	0.000741914
412	ALA	Inter	RID	Motor	1	0	0.644055	1.05404	0.011568	-0.00129363	0.000459496	0.000589778	0.00129363	0.000459496	0.000589778
413	ALA	Inter	AVAL	Inter	1	0	0.642845	1.05452	0.0115748	0.000586488	0	0	0.000586488	0	0
414	ALA	Inter	AVEL	Inter	2	0.0017596	0.643049	1.05445	0.0115748	0.000269979	7.26835e-05	-1.49871e-16	0.000269979	7.26835e-05	1.49871e-16
415	ALA	Inter	RMDR	Motor	1	0.000155832	0.643536	1.05451	0.0115765	-0.000487221	1.45559e-05	-0.000142753	0.000487221	1.45559e-05	0.000142753
416	ALA	Inter	AVER	Inter	2	0.00132457	0.643078	1.05446	0.0115723	0.000224798	5.59978e-05	0.000219156	0.000224798	5.59978e-05	0.000219156
417	ALA	Inter	ADEL	Sensory	1	0.000331143	0.643207	1.05449	0.0115786	2.43023e-05	2.80524e-05	-0.000327729	2.43023e-05	2.80524e-05	0.000327729
418	RMDVR	Motor	OLQDR	Sensory	1	0.00069908	0.643238	1.05448	0.0115787	-2.33044e-05	4.19246e-05	-0.000337782	2.33044e-05	4.19246e-05	0.000337782
419	RMDVR	Motor	RMDVL	Motor	1	1.9479e-05	0.642768	1.05452	0.011575	0.000706913	2.46877e-06	-1.20636e-05	0.000706913	2.46877e-06	1.20636e-05
420	RMDVR	Motor	SAAVR	Inter	1	0.000441524	0.643873	1.05449	0.0115768	-0.00101119	3.08368e-05	-0.000172912	0.00101119	3.08368e-05	0.000172912
421	RMDVR	Motor	SMDVR	Motor	1	0.000435031	0.643031	1.0545	0.0115751	0.000297878	1.91555e-05	-2.81485e-05	0.000297878	1.91555e-05	2.81485e-05
422	RMDVR	Motor	AVEL	Inter	1	0.00279199	0.643146	1.05447	0.0115763	0.000119423	5.08673e-05	-0.000130689	0.000119423	5.08673e-05	0.000130689
423	RMDVR	Motor	RMDR	Motor	1	0.000188297	0.642921	1.05451	0.0115749	0.000469249	1.04432e-05	-6.03182e-06	0.000469249	1.04432e-05	6.03182e-06
424	RMDVR	Motor	AVER	Inter	1	0.00211672	0.642968	1.0545	0.0115712	0.000395829	2.10756e-05	0.000313655	0.000395829	2.10756e-05	0.000313655
425	RMDVR	Motor	RMDDL	Motor	4	0.000441524	0.642487	1.05441	0.0115762	0.00114406	0.000109661	-0.000116615	0.00114406	0.000109661	0.000116615
426	RMDVR	Motor	SIBDR	Inter	1	0.00131159	0.643367	1.05442	0.0115821	-0.000223888	9.85988e-05	-0.000625299	0.000223888	9.85988e-05	0.000625299
427	RMDVR	Motor	RMDDR	Motor	1	6.493e-05	0.643098	1.05452	0.0115751	0.000194168	3.33741e-06	-2.41273e-05	0.000194168	3.33741e-06	2.41273e-05
428	RMDVR	Motor	SIBVR	Inter	1	0.000181804	0.64319	1.05449	0.0115759	5.12079e-05	2.80981e-05	-9.44985e-05	5.12079e-05	2.80981e-05	9.44985e-05
429	CEPDR	Sensory	URYDR	Sensory	1	5.1944e-05	0.643323	1.05452	0.0115752	-0.000155743	5.2135e-06	-3.21697e-05	0.000155743	5.2135e-06	3.21697e-05
430	CEPDR	Sensory	OLLR	Sensory	8	0.00251928	0.642832	1.05396	0.0115707	0.000607766	0.000537913	0.000353197	0.000607766	0.000537913	0.000353197
431	CEPDR	Sensory	IL1DR	Sensory	5	0.000376594	0.642424	1.05444	0.0115759	0.00124088	7.68168e-05	-9.24879e-05	0.00124088	7.68168e-05	9.24879e-05
432	CEPDR	Sensory	URADR	Sensory	1	0.000603849	0.643063	1.05447	0.0115813	0.000247458	4.70048e-05	-0.000556938	0.000247458	4.70048e-05	0.000556938
433	CEPDR	Sensory	IL1R	Sensory	1	0	0.643029	1.05452	0.0115748	0.000301479	0	0	0.000301479	0	0
434	CEPDR	Sensory	URBR	Sensory	2	0.00156648	0.64309	1.05443	0.0115744	0.000205956	8.78393e-05	3.80005e-05	0.000205956	8.78393e-05	3.80005e-05
435	CEPDR	Sensory	OLQDR	Sensory	7	5.1944e-05	0.642209	1.05388	0.0115743	0.00157665	0.000614844	4.18206e-05	0.00157665	0.000614844	4.18206e-05
436	CEPDR	Sensory	RMDVR	Motor	2	0	0.64274	1.05452	0.0115748	0.000749713	0	0	0.000749713	0	0
437	CEPDR	Sensory	AVEL	Inter	6	0.00735008	0.642945	1.05435	0.0115945	0.000432048	0.000164695	-0.00169896	0.000432048	0.000164695	0.00169896
438	CEPDR	Sensory	RIH	Inter	1	5.1944e-05	0.643134	1.05444	0.0115782	0.000137146	7.78911e-05	-0.000293549	0.000137146	7.78911e-05	0.000293549
439	CEPDR	Sensory	RMDDL	Motor	1	0	0.643155	1.05452	0.0115748	0.000104784	0	0	0.000104784	0	0
440	CEPDR	Sensory	RMHL	Motor	4	0.000675272	0.643347	1.05443	0.011578	-0.000193656	9.21996e-05	-0.000277464	0.000193656	9.21996e-05	0.000277464
441	CEPDR	Sensory	SIADL	Inter	1	2.5972e-05	0.643595	1.05452	0.011575	-0.000578972	1.58926e-06	-1.60849e-05	0.000578972	1.58926e-06	1.60849e-05
442	CEPDR	Sensory	RMHR	Motor	1	0	0.643144	1.05452	0.0115748	0.000122725	0	0	0.000122725	0	0
443	CEPDR	Sensory	RIBR	Inter	1	0	0.642969	1.05452	0.0115748	0.000395023	0	0	0.000395023	0	0
444	CEPDR	Sensory	RICL	Inter	4	0.00142197	0.64325	1.0544	0.0115748	-4.21901e-05	0.000121056	2.68081e-06	4.21901e-05	0.000121056	2.68081e-06
445	CEPDR	Sensory	SMBDR	Motor	1	1.2986e-05	0.643309	1.05452	0.011575	-0.000134027	3.94396e-07	-1.60849e-05	0.000134027	3.94396e-07	1.60849e-05
446	CEPDR	Sensory	RICR	Inter	3	0.000954471	0.643062	1.05447	0.0115757	0.000250465	4.62442e-05	-7.23819e-05	0.000250465	4.62442e-05	7.23819e-05
447	CEPDR	Sensory	RIS	Inter	1	0	0.64325	1.05452	0.0115748	-4.32597e-05	0	0	4.32597e-05	0	0
448	CEPDR	Sensory	RMGR	Motor	1	0.00025972	0.643234	1.05452	0.0115771	-1.753e-05	5.83352e-06	-0.000197039	1.753e-05	5.83352e-06	0.000197039
449	CEPDR	Sensory	BDUR	Inter	1	0.000285692	0.643233	1.05452	0.0115784	-1.54447e-05	5.76978e-06	-0.000313655	1.54447e-05	5.76978e-06	0.000313655
450	AVAL	Inter	URYDL	Sensory	1	0.00233099	0.643682	1.05417	0.0115899	-0.000714243	0.000331946	-0.00130287	0.000714243	0.000331946	0.00130287
451	AVAL	Inter	URYVR	Sensory	1	0.0030647	0.643312	1.05412	0.0115882	-0.000139483	0.000383932	-0.00115409	0.000139483	0.000383932	0.00115409
452	AVAL	Inter	AVAR	Inter	7	0.00440875	0.589228	1.05419	0.0115787	0.0839435	0.000321136	-0.000333761	0.0839435	0.000321136	0.000333761
453	AVAL	Inter	AVHL	Inter	1	0	0.643084	1.05452	0.0115748	0.000215883	0	0	0.000215883	0	0
454	AVAL	Inter	AVJL	Inter	2	0	0.642481	1.05452	0.0115748	0.0011528	0	0	0.0011528	0	0
455	AVAL	Inter	AVBR	Inter	1	0	0.640998	1.05452	0.0115748	0.00345799	0	0	0.00345799	0	0
456	AVAL	Inter	RIMR	Motor	3	0.0155226	0.642597	1.05115	0.0116503	0.000973257	0.00319599	-0.00652174	0.000973257	0.00319599	0.00652174
457	AVAL	Inter	AVDL	Inter	1	0	0.641661	1.05452	0.0115748	0.00242854	0	0	0.00242854	0	0
458	AVAL	Inter	FLPL	Sensory	1	0.00223359	0.642918	1.05438	0.0115816	0.000473066	0.000133942	-0.000583746	0.000473066	0.000133942	0.000583746
459	AVAL	Inter	SABVR	Inter	1	0	0.642663	1.05452	0.0115748	0.000869989	0	0	0.000869989	0	0
460	AVAL	Inter	VA01	Motor	3	0.00194141	0.642822	1.05309	0.0116068	0.000622917	0.00136254	-0.00276056	0.000622917	0.00136254	0.00276056
461	AVAL	Inter	SABD	Inter	4	0.00215568	0.64118	1.05295	0.0115922	0.00317617	0.00149649	-0.00150393	0.00317617	0.00149649	0.00150393
462	AVAL	Inter	AS01	Motor	3	0.00151287	0.642129	1.05382	0.01158	0.00170083	0.000668488	-0.000448365	0.00170083	0.000668488	0.000448365
463	AVAL	Inter	DA01	Motor	4	0.0012986	0.641701	1.05447	0.0115788	0.00236546	5.11507e-05	-0.000345824	0.00236546	5.11507e-05	0.000345824
464	AVAL	Inter	VA02	Motor	5	0.00656442	0.64243	1.05048	0.0116072	0.00123222	0.00383241	-0.00279876	0.00123222	0.00383241	0.00279876
465	AVAL	Inter	AS02	Motor	1	0	0.642909	1.05452	0.0115748	0.000487507	0	0	0.000487507	0	0
466	AVAL	Inter	DA02	Motor	4	0.00172714	0.641622	1.05424	0.0115764	0.00248816	0.000271854	-0.000134711	0.00248816	0.000271854	0.000134711
467	AVAL	Inter	VA03	Motor	3	0	0.642034	1.05452	0.0115748	0.00184867	0	0	0.00184867	0	0
468	AVAL	Inter	SDQR	Inter	1	0.00177908	0.643022	1.05441	0.0115823	0.000312688	0.000104295	-0.000643394	0.000312688	0.000104295	0.000643394
469	AVAL	Inter	AS03	Motor	3	0.00354518	0.641758	1.05331	0.0115846	0.00227654	0.00114711	-0.000842444	0.00227654	0.00114711	0.000842444
470	AVAL	Inter	DA03	Motor	6	0.00713581	0.642291	1.05327	0.0115748	0.0014489	0.00118882	-2.01061e-06	0.0014489	0.00118882	2.01061e-06
471	AVAL	Inter	VA04	Motor	3	0.000831104	0.642003	1.05451	0.0115777	0.00189634	1.27278e-05	-0.000245294	0.00189634	1.27278e-05	0.000245294
472	AVAL	Inter	AS04	Motor	1	0	0.642905	1.05452	0.0115748	0.000493647	0	0	0.000493647	0	0
473	AVAL	Inter	VA05	Motor	8	0.00346726	0.640813	1.05168	0.0115698	0.00374668	0.00269954	0.000436302	0.00374668	0.00269954	0.000436302
474	AVAL	Inter	DA04	Motor	10	0.00694751	0.64205	1.0521	0.0115814	0.00182297	0.00229492	-0.000573023	0.00182297	0.00229492	0.000573023
475	AVAL	Inter	AS05	Motor	4	0.00358414	0.642065	1.05306	0.0115738	0.00180012	0.0013834	8.44455e-05	0.00180012	0.0013834	8.44455e-05
476	AVAL	Inter	VA06	Motor	10	0.00915513	0.641698	1.05057	0.0115863	0.00237004	0.00374521	-0.00099324	0.00237004	0.00374521	0.00099324
477	AVAL	Inter	DB05	Motor	2	0	0.642753	1.05452	0.0115748	0.000729485	0	0	0.000729485	0	0
478	AVAL	Inter	AS06	Motor	1	0	0.642067	1.05452	0.0115748	0.00179621	0	0	0.00179621	0	0
479	AVAL	Inter	DA05	Motor	8	0.00401267	0.640886	1.0534	0.0115779	0.00363338	0.00106594	-0.0002654	0.00363338	0.00106594	0.0002654
480	AVAL	Inter	VA07	Motor	2	0	0.642072	1.05452	0.0115748	0.00178918	0	0	0.00178918	0	0
481	AVAL	Inter	AS07	Motor	14	0.00253227	0.639988	1.05267	0.0115805	0.00502809	0.00175669	-0.000491258	0.00502809	0.00175669	0.000491258
482	AVAL	Inter	VA08	Motor	19	0.00967457	0.640976	1.05012	0.0115541	0.00349333	0.00417165	0.00178944	0.00349333	0.00417165	0.00178944
483	AVAL	Inter	VB09	Motor	5	0.00301925	0.641784	1.05365	0.0115845	0.00223657	0.000830675	-0.000834402	0.00223657	0.000830675	0.000834402
484	AVAL	Inter	DB06	Motor	4	0.00113628	0.642066	1.05351	0.011584	0.00179803	0.000957603	-0.00079419	0.00179803	0.000957603	0.00079419
485	AVAL	Inter	AS08	Motor	9	0.00177908	0.621646	1.05339	0.0115818	0.0335444	0.00107378	-0.000603182	0.0335444	0.00107378	0.000603182
486	AVAL	Inter	DA06	Motor	21	0.0024154	0.64014	1.05049	0.0115784	0.00479312	0.00382872	-0.000307623	0.00479312	0.00382872	0.000307623
487	AVAL	Inter	VA09	Motor	8	0.00713581	0.641867	1.05278	0.0115772	0.0021075	0.00165395	-0.000209103	0.0021075	0.00165395	0.000209103
488	AVAL	Inter	AS09	Motor	12	0.015159	0.639179	1.05092	0.0115708	0.00628681	0.00342034	0.000345154	0.00628681	0.00342034	0.000345154
489	AVAL	Inter	VA10	Motor	6	0.00247383	0.640958	1.05383	0.0115807	0.00352053	0.000654071	-0.000504662	0.00352053	0.000654071	0.000504662
490	AVAL	Inter	AS10	Motor	3	0.00359712	0.642102	1.05362	0.0115778	0.00174213	0.000859671	-0.000255347	0.00174213	0.000859671	0.000255347
491	AVAL	Inter	DA07	Motor	4	0.00325299	0.629522	1.05089	0.0115353	0.0212997	0.00344963	0.00341401	0.0212997	0.00344963	0.00341401
492	AVAL	Inter	VA11	Motor	7	0.00461219	0.642329	1.05411	0.011583	0.00139002	0.000390834	-0.000707734	0.00139002	0.000390834	0.000707734
493	AVAL	Inter	AS11	Motor	4	0.00101291	0.64269	1.0544	0.0115777	0.000827866	0.00011702	-0.000253336	0.000827866	0.00011702	0.000253336
494	AVAL	Inter	VA12	Motor	2	0.00385684	0.642414	1.05367	0.0115941	0.00125685	0.000810228	-0.00166478	0.00125685	0.000810228	0.00166478
495	AVAL	Inter	PVPL	Inter	1	0	0.642927	1.05452	0.0115777	0.000459287	0	-0.000249315	0.000459287	0	0.000249315
496	AVAL	Inter	DA08	Motor	4	0.000402566	0.642403	1.05452	0.0115763	0.00127379	5.90443e-06	-0.000124658	0.00127379	5.90443e-06	0.000124658
497	AVAL	Inter	DA09	Motor	3	0.00349323	0.642743	1.05369	0.0115741	0.000744957	0.000791445	5.83076e-05	0.000744957	0.000791445	5.83076e-05
498	AVAL	Inter	LUAL	Inter	2	0.00342181	0.642713	1.0533	0.0115789	0.000791954	0.00116024	-0.000355877	0.000791954	0.00116024	0.000355877
499	AVAL	Inter	PVCL	Inter	12	0.123315	0.638827	1.04799	0.0116583	0.00683353	0.006193	-0.00721526	0.00683353	0.006193	0.00721526
500	AVAL	Inter	PVCR	Inter	11	0.0274914	0.639492	1.05097	0.0115964	0.00579984	0.00336696	-0.00186182	0.00579984	0.00336696	0.00186182
501	RIAL	Inter	CEPVL	Sensory	1	0.00176177	0.643294	1.05444	0.0115866	-0.000110518	7.90495e-05	-0.00102038	0.000110518	7.90495e-05	0.00102038
502	RIAL	Inter	RMDVL	Motor	9	0.00245435	0.642557	1.05416	0.0115723	0.00103555	0.000341811	0.000217146	0.00103555	0.000341811	0.000217146
503	RIAL	Inter	SMDVL	Motor	6	0.000772667	0.642544	1.05427	0.0115778	0.00105436	0.00024289	-0.000261379	0.00105436	0.00024289	0.000261379
504	RIAL	Inter	RMDVR	Motor	11	0.0032465	0.642378	1.05395	0.0115729	0.00131356	0.000543009	0.00016688	0.00131356	0.000543009	0.00016688
505	RIAL	Inter	RMDL	Motor	6	0.0128821	0.642774	1.05333	0.0115493	0.000698039	0.00113622	0.00220161	0.000698039	0.00113622	0.00220161
506	RIAL	Inter	SMDVR	Motor	11	0.00364907	0.642075	1.05375	0.0115715	0.00178496	0.000738075	0.000289527	0.00178496	0.000738075	0.000289527
507	RIAL	Inter	RIAR	Inter	1	0	0.642177	1.05452	0.0115748	0.00162566	0	0	0.00162566	0	0
508	RIAL	Inter	RMDR	Motor	6	0.00188946	0.642861	1.05418	0.0115769	0.000561506	0.00032633	-0.000182965	0.000561506	0.00032633	0.000182965
509	RIAL	Inter	RMDDL	Motor	12	0.00290886	0.642108	1.0538	0.0115713	0.00173323	0.000690662	0.00029958	0.00173323	0.000690662	0.00029958
510	RIAL	Inter	RIVL	Motor	2	0.00406462	0.642775	1.05425	0.0115761	0.000696167	0.000263764	-0.000110583	0.000696167	0.000263764	0.000110583
511	RIAL	Inter	SMDDL	Motor	8	0.00126614	0.642617	1.05403	0.0115749	0.000942264	0.000469734	-1.13934e-05	0.000942264	0.000469734	1.13934e-05
512	RIAL	Inter	RMDDR	Motor	7	0.00164922	0.642692	1.05424	0.0115755	0.000824458	0.00026805	-6.03182e-05	0.000824458	0.00026805	6.03182e-05
513	RIAL	Inter	RIVR	Motor	4	0.00785437	0.642464	1.05381	0.0115915	0.00117916	0.000673852	-0.00144161	0.00117916	0.000673852	0.00144161
514	RIAL	Inter	SIADL	Inter	2	0.00355816	0.642487	1.05374	0.0115692	0.00114337	0.000739468	0.000482546	0.00114337	0.000739468	0.000482546
515	RIAL	Inter	SMDDR	Motor	10	0.00103239	0.642923	1.05399	0.0115754	0.000466229	0.000509084	-5.22758e-05	0.000466229	0.000509084	5.22758e-05
516	ASKL	Sensory	ASKR	Sensory	1	0	0.644549	1.05452	0.0115748	-0.00206243	0	0	0.00206243	0	0
517	ASKL	Sensory	AIBL	Inter	2	0	0.643164	1.05452	0.0115748	9.09865e-05	0	0	9.09865e-05	0	0
518	ASKL	Sensory	AIAL	Inter	11	0.00307768	0.641408	1.0535	0.0115822	0.00282085	0.000966166	-0.000639373	0.00282085	0.000966166	0.000639373
519	ASKL	Sensory	AIML	Inter	2	0.000824611	0.642923	1.0545	0.0115753	0.000465961	2.60289e-05	-4.28929e-05	0.000465961	2.60289e-05	4.28929e-05
520	ASKL	Sensory	RMGL	Motor	1	1.2986e-05	0.643445	1.05452	0.011575	-0.000345545	2.8938e-07	-1.60849e-05	0.000345545	2.8938e-07	1.60849e-05
521	ASKL	Sensory	PVQL	Inter	5	0.00340233	0.641561	1.05399	0.0115805	0.00258369	0.00051078	-0.000491258	0.00258369	0.00051078	0.000491258
522	SAAVR	Inter	RMDVR	Motor	1	0	0.643873	1.05449	0.0115768	-0.00101119	3.08368e-05	-0.000172912	0.00101119	3.08368e-05	0.000172912
523	SAAVR	Inter	AVAR	Inter	13	0.0089084	0.642333	1.05075	0.0115721	0.00138313	0.00358028	0.00023122	0.00138313	0.00358028	0.00023122
524	SAAVR	Inter	SMDDL	Motor	6	0.00101291	0.643414	1.05437	0.011575	-0.000297145	0.000144559	-1.40742e-05	0.000297145	0.000144559	1.40742e-05
525	SAAVR	Inter	RIML	Motor	5	0.000558398	0.643213	1.0544	0.0115758	1.57194e-05	0.00011469	-8.44455e-05	1.57194e-05	0.00011469	8.44455e-05
526	SAAVR	Inter	RIMR	Motor	2	0.00025972	0.643204	1.05451	0.0115773	2.96174e-05	1.19635e-05	-0.000217146	2.96174e-05	1.19635e-05	0.000217146
527	SAAVR	Inter	SMBVL	Motor	2	0.000311664	0.643725	1.05445	0.0115794	-0.000781525	6.74079e-05	-0.0003981	0.000781525	6.74079e-05	0.0003981
528	RMDL	Motor	OLLR	Sensory	2	0.0283006	0.643175	1.05217	0.0114807	7.42028e-05	0.00222813	0.00813136	7.42028e-05	0.00222813	0.00813136
529	RMDL	Motor	RMER	Motor	1	0.00109191	0.643258	1.05452	0.0115787	-5.54396e-05	0	-0.00033242	5.54396e-05	0	0.00033242
530	RMDL	Motor	RMDVL	Motor	1	0	0.6429	1.0545	0.0115754	0.000501779	2.13522e-05	-5.02652e-05	0.000501779	2.13522e-05	5.02652e-05
531	RMDL	Motor	RIAL	Inter	4	0.00313179	0.642857	1.05414	0.011578	0.000568209	0.000361262	-0.000278134	0.000568209	0.000361262	0.000278134
532	RMDL	Motor	RIAR	Inter	3	0.000798639	0.642844	1.05448	0.0115756	0.000588929	4.59378e-05	-7.03712e-05	0.000588929	4.59378e-05	7.03712e-05
533	RMDL	Motor	RMDR	Motor	3	0.00032465	0.642571	1.05449	0.0115757	0.00101292	2.79282e-05	-7.23819e-05	0.00101292	2.79282e-05	7.23819e-05
534	RMDL	Motor	RMDDL	Motor	1	0	0.642935	1.05451	0.0115766	0.00044718	1.57422e-05	-0.000152806	0.00044718	1.57422e-05	0.000152806
535	RMDL	Motor	RMDDR	Motor	1	0	0.643068	1.05452	0.0115748	0.000239946	0	0	0.000239946	0	0
536	RMDL	Motor	RMFL	Motor	1	0.000246734	0.643333	1.0545	0.0115765	-0.000170836	1.9768e-05	-0.000148785	0.000170836	1.9768e-05	0.000148785
537	URXR	Sensory	IL2R	Sensory	1	0.00135704	0.642987	1.05448	0.0115757	0.00036619	4.07149e-05	-7.64031e-05	0.00036619	4.07149e-05	7.64031e-05
538	URXR	Sensory	RIPR	Inter	3	0.00012986	0.643251	1.05446	0.0115761	-4.34674e-05	5.56642e-05	-0.000110583	4.34674e-05	5.56642e-05	0.000110583
539	URXR	Sensory	OLQVR	Sensory	1	2.5972e-05	0.64308	1.05452	0.0115749	0.000221265	2.0953e-06	-8.04243e-06	0.000221265	2.0953e-06	8.04243e-06
540	URXR	Sensory	RIAR	Inter	3	0.00071423	0.642942	1.05443	0.0115767	0.000435634	8.9353e-05	-0.000160849	0.000435634	8.9353e-05	0.000160849
541	URXR	Sensory	RMDR	Motor	1	0	0.643206	1.05452	0.0115748	2.60171e-05	0	0	2.60171e-05	0	0
542	URXR	Sensory	AVER	Inter	2	0.00167303	0.643098	1.05452	0.0115808	0.000193071	0	-0.000516726	0.000193071	0	0.000516726
543	URXR	Sensory	AVBL	Inter	1	0	0.643291	1.05452	0.0115748	-0.000106182	0	0	0.000106182	0	0
544	URXR	Sensory	AVBR	Inter	2	0.000532426	0.643211	1.05447	0.0115801	1.75416e-05	5.00561e-05	-0.000452387	1.75416e-05	5.00561e-05	0.000452387
545	URXR	Sensory	AUAR	Sensory	4	0.00363392	0.64322	1.05425	0.0115743	3.66625e-06	0.000263406	4.02121e-05	3.66625e-06	0.000263406	4.02121e-05
546	URXR	Sensory	SIAVR	Inter	1	1.2986e-05	0.643145	1.05452	0.0115749	0.000120159	3.01227e-06	-8.04243e-06	0.000120159	3.01227e-06	8.04243e-06
547	URXR	Sensory	RIGR	Inter	2	0.00089387	0.643252	1.05443	0.0115827	-4.56803e-05	8.42845e-05	-0.000684947	4.56803e-05	8.42845e-05	0.000684947
548	URXR	Sensory	RMGR	Motor	2	0.0012077	0.643068	1.05435	0.0115817	0.000241123	0.000160643	-0.000591118	0.000241123	0.000160643	0.000591118
549	SMDVR	Motor	SMDVL	Motor	1	0	0.642937	1.05452	0.0115748	0.000444693	0	0	0.000444693	0	0
550	SMDVR	Motor	RMDVR	Motor	1	0	0.643031	1.0545	0.0115751	0.000297878	1.91555e-05	-2.81485e-05	0.000297878	1.91555e-05	2.81485e-05
551	SMDVR	Motor	RIAL	Inter	7	0.00301925	0.642284	1.05417	0.0115709	0.00145982	0.00033115	0.000340463	0.00145982	0.00033115	0.000340463
552	SMDVR	Motor	RIAR	Inter	5	0.00137652	0.642618	1.05441	0.0115766	0.000939487	0.000106751	-0.000150796	0.000939487	0.000106751	0.000150796
553	SMDVR	Motor	RMDDL	Motor	2	0	0.642791	1.05452	0.0115748	0.000670419	0	0	0.000670419	0	0
554	SMDVR	Motor	SMDDL	Motor	2	0	0.642683	1.05452	0.0115748	0.000838435	0	0	0.000838435	0	0
555	SMDVR	Motor	RIVR	Motor	3	0.00178125	0.64281	1.05438	0.0115747	0.000641301	0.000134771	8.04243e-06	0.000641301	0.000134771	8.04243e-06
556	SMDVR	Motor	RIBL	Inter	2	0.00350838	0.643097	1.05413	0.0115831	0.00019522	0.000375326	-0.000711755	0.00019522	0.000375326	0.000711755
557	SMDVR	Motor	VB01	Motor	1	0.000103888	0.643933	1.05451	0.0115754	-0.00110421	1.13469e-05	-5.02652e-05	0.00110421	1.13469e-05	5.02652e-05
558	AFDL	Sensory	AFDR	Sensory	1	1.2986e-05	0.644366	1.05452	0.0115752	-0.00177802	6.70749e-06	-3.61909e-05	0.00177802	6.70749e-06	3.61909e-05
559	AFDL	Sensory	AIBL	Inter	1	0	0.643318	1.05434	0.0115939	-0.000148318	0.000170238	-0.00165071	0.000148318	0.000170238	0.00165071
560	AFDL	Sensory	AINR	Inter	1	0.000214269	0.643387	1.05451	0.0115761	-0.000254846	1.47773e-05	-0.000112594	0.000254846	1.47773e-05	0.000112594
561	AFDL	Sensory	AIYL	Inter	7	0.00385684	0.642643	1.05244	0.0115634	0.00090083	0.00197124	0.000985533	0.00090083	0.00197124	0.000985533
562	AVAR	Inter	URYDR	Sensory	1	0.00319456	0.643302	1.05411	0.0115932	-0.000123912	0.00039654	-0.0015924	0.000123912	0.00039654	0.0015924
563	AVAR	Inter	URYVL	Sensory	1	0.0032465	0.643281	1.05407	0.0115949	-9.01204e-05	0.000430542	-0.00173113	9.01204e-05	0.000430542	0.00173113
564	AVAR	Inter	AVAL	Inter	6	0	0.594372	1.05419	0.0115787	0.075947	0.000321136	-0.000333761	0.075947	0.000321136	0.000333761
565	AVAR	Inter	AVEL	Inter	2	0	0.642183	1.05452	0.0115748	0.00161577	0	0	0.00161577	0	0
566	AVAR	Inter	AVER	Inter	2	0.00038958	0.64194	1.05451	0.0115776	0.0019945	1.6684e-05	-0.000241273	0.0019945	1.6684e-05	0.000241273
567	AVAR	Inter	AVBL	Inter	1	0	0.640451	1.05452	0.0115748	0.00430962	0	0	0.00430962	0	0
568	AVAR	Inter	RIML	Motor	2	0.00185916	0.64246	1.05437	0.0115965	0.00118539	0.000144687	-0.00187657	0.00118539	0.000144687	0.00187657
569	AVAR	Inter	RIMR	Motor	1	0	0.642738	1.05452	0.0115748	0.000752806	0	0	0.000752806	0	0
570	AVAR	Inter	AVDR	Inter	2	0.00461003	0.641011	1.05428	0.0115916	0.00343886	0.000233558	-0.00144965	0.00343886	0.000233558	0.00144965
571	AVAR	Inter	AVDL	Inter	1	0	0.641569	1.05452	0.0115748	0.00257035	0	0	0.00257035	0	0
572	AVAR	Inter	SABVL	Inter	6	0.00270758	0.640374	1.05237	0.0115902	0.00442887	0.00204362	-0.001327	0.00442887	0.00204362	0.001327
573	AVAR	Inter	SABVR	Inter	1	0	0.641898	1.05452	0.0115748	0.0020594	0	0	0.0020594	0	0
574	AVAR	Inter	ADER	Sensory	1	0.00317508	0.643003	1.05426	0.0115975	0.000342229	0.000247219	-0.00196034	0.000342229	0.000247219	0.00196034
575	AVAR	Inter	SABD	Inter	1	0	0.642686	1.05452	0.0115748	0.000834615	0	0	0.000834615	0	0
576	AVAR	Inter	RIGL	Inter	1	0	0.643066	1.05452	0.0115748	0.000244063	0	0	0.000244063	0	0
577	AVAR	Inter	AS01	Motor	3	0.0011168	0.641855	1.05438	0.0115773	0.00212564	0.000133146	-0.000215135	0.00212564	0.000133146	0.000215135
578	AVAR	Inter	DA01	Motor	8	0.0424902	0.639528	1.0501	0.0114671	0.00574409	0.00419036	0.00930911	0.00574409	0.00419036	0.00930911
579	AVAR	Inter	VA02	Motor	2	0	0.643063	1.05452	0.0115748	0.000248476	0	0	0.000248476	0	0
580	AVAR	Inter	AS02	Motor	2	0.00242189	0.642571	1.05409	0.0115798	0.00101288	0.000415454	-0.000428259	0.00101288	0.000415454	0.000428259
581	AVAR	Inter	DB03	Motor	1	0	0.642893	1.05452	0.0115748	0.000513217	0	0	0.000513217	0	0
582	AVAR	Inter	DA02	Motor	4	0.00171415	0.641791	1.0543	0.0115766	0.00222637	0.000207731	-0.000156827	0.00222637	0.000207731	0.000156827
583	AVAR	Inter	VA03	Motor	7	0.00811625	0.641952	1.05212	0.0115839	0.00197564	0.00228239	-0.000782796	0.00197564	0.00228239	0.000782796
584	AVAR	Inter	AS03	Motor	2	0	0.642068	1.05452	0.0115748	0.00179488	0	0	0.00179488	0	0
585	AVAR	Inter	DA03	Motor	5	0.00314911	0.641718	1.05355	0.0116048	0.00233957	0.000920392	-0.00259167	0.00233957	0.000920392	0.00259167
586	AVAR	Inter	VA04	Motor	5	0.00627224	0.641605	1.05202	0.0115991	0.00251465	0.00237502	-0.00209907	0.00251465	0.00237502	0.00209907
587	AVAR	Inter	AS04	Motor	1	0	0.642683	1.05452	0.0115748	0.000839512	0	0	0.000839512	0	0
588	AVAR	Inter	VA05	Motor	4	0.000337636	0.640817	1.05448	0.0115788	0.00373999	4.21778e-05	-0.000341803	0.00373999	4.21778e-05	0.000341803
589	AVAR	Inter	DA04	Motor	8	0.00314261	0.641275	1.05376	0.0115796	0.00302721	0.000727601	-0.000414185	0.00302721	0.000727601	0.000414185
590	AVAR	Inter	AS05	Motor	2	0	0.64179	1.05452	0.0115748	0.00222703	0	0	0.00222703	0	0
591	AVAR	Inter	VA06	Motor	5	0.00090902	0.642029	1.05439	0.0115802	0.00185552	0.00012714	-0.000466461	0.00185552	0.00012714	0.000466461
592	AVAR	Inter	DB05	Motor	3	0.00356466	0.642408	1.05274	0.0115761	0.00126655	0.00169151	-0.000109243	0.00126655	0.00169151	0.000109243
593	AVAR	Inter	AS06	Motor	3	0.00358414	0.641929	1.05357	0.0115779	0.00201093	0.000905583	-0.000269421	0.00201093	0.000905583	0.000269421
594	AVAR	Inter	DA05	Motor	7	0.00293484	0.64035	1.05189	0.011569	0.00446676	0.00249836	0.000501982	0.00446676	0.00249836	0.000501982
595	AVAR	Inter	VA07	Motor	4	0.00357115	0.641801	1.0522	0.0115718	0.00221024	0.00220096	0.000257358	0.00221024	0.00220096	0.000257358
596	AVAR	Inter	AS07	Motor	8	0.00106485	0.64091	1.05413	0.0115774	0.00359583	0.000370828	-0.000223848	0.00359583	0.000370828	0.000223848
597	AVAR	Inter	VA08	Motor	16	0.0144274	0.641283	1.05289	0.011554	0.00301607	0.00154731	0.0018015	0.00301607	0.00154731	0.0018015
598	AVAR	Inter	VB09	Motor	4	0.00172714	0.64238	1.05431	0.0115809	0.00131062	0.000201254	-0.000526779	0.00131062	0.000201254	0.000526779
599	AVAR	Inter	DB06	Motor	5	0.00246085	0.642308	1.05394	0.0115772	0.00142155	0.000553603	-0.000203071	0.00142155	0.000553603	0.000203071
600	AVAR	Inter	AS08	Motor	9	0.00181804	0.621646	1.05397	0.0115787	0.0335451	0.000524392	-0.000333761	0.0335451	0.000524392	0.000333761
601	AVAR	Inter	PDEL	Sensory	1	0	0.643357	1.05452	0.0115748	-0.000209664	0	0	0.000209664	0	0
602	AVAR	Inter	PDER	Sensory	1	0	0.643253	1.05452	0.0115748	-4.68369e-05	0	0	4.68369e-05	0	0
603	AVAR	Inter	DA06	Motor	13	0.00115575	0.640727	1.05406	0.0115774	0.00387922	0.000440179	-0.000221167	0.00387922	0.000440179	0.000221167
604	AVAR	Inter	VA09	Motor	6	0.00395424	0.642303	1.054	0.0115818	0.00143018	0.000496853	-0.000601172	0.00143018	0.000496853	0.000601172
605	AVAR	Inter	AS09	Motor	6	0.00125964	0.640579	1.05434	0.0115827	0.00410999	0.000178459	-0.000679585	0.00410999	0.000178459	0.000679585
606	AVAR	Inter	VA10	Motor	5	0.00112329	0.638712	1.05428	0.0115775	0.007013	0.000230841	-0.000235241	0.007013	0.000230841	0.000235241
607	AVAR	Inter	AS10	Motor	2	0	0.641878	1.05449	0.0115747	0.00208976	3.1778e-05	6.03182e-06	0.00208976	3.1778e-05	6.03182e-06
608	AVAR	Inter	DA07	Motor	3	0.000344129	0.629506	1.05447	0.0115772	0.0213244	5.18892e-05	-0.000209103	0.0213244	5.18892e-05	0.000209103
609	AVAR	Inter	VA11	Motor	15	0.0263291	0.640889	1.04849	0.0115565	0.00362754	0.00571698	0.00158536	0.00362754	0.00571698	0.00158536
610	AVAR	Inter	AS11	Motor	6	0.00872226	0.641901	1.05325	0.011588	0.00205445	0.00120918	-0.00114068	0.00205445	0.00120918	0.00114068
611	AVAR	Inter	VA12	Motor	1	0	0.641331	1.05452	0.0115748	0.00294061	0	0	0.00294061	0	0
612	AVAR	Inter	DA08	Motor	9	0.00314261	0.641485	1.05216	0.011593	0.00270084	0.00224302	-0.00157431	0.00270084	0.00224302	0.00157431
613	AVAR	Inter	DA09	Motor	2	0	0.642641	1.05452	0.0115748	0.000904263	0	0	0.000904263	0	0
614	AVAR	Inter	VD13	Motor	2	0.00275303	0.642737	1.05424	0.0115841	0.000755463	0.000268096	-0.000802232	0.000755463	0.000268096	0.000802232
615	AVAR	Inter	LUAL	Inter	1	0	0.642951	1.05452	0.0115748	0.000422174	0	0	0.000422174	0	0
616	AVAR	Inter	PVCL	Inter	7	0.0367179	0.640038	1.05296	0.0117043	0.00495173	0.00147988	-0.011187	0.00495173	0.00147988	0.011187
617	AVAR	Inter	LUAR	Inter	3	0.00359712	0.642677	1.0524	0.0115821	0.000848464	0.00201643	-0.000625299	0.000848464	0.00201643	0.000625299
618	AVAR	Inter	PVCR	Inter	8	0.0203491	0.639108	1.05292	0.0115901	0.00639678	0.00151765	-0.00131728	0.00639678	0.00151765	0.00131728
619	RIAR	Inter	IL1R	Sensory	1	0.00360362	0.643039	1.05418	0.0115922	0.000285203	0.000328861	-0.00150594	0.000285203	0.000328861	0.00150594
620	RIAR	Inter	CEPVR	Sensory	1	0.000530262	0.643187	1.05452	0.0115786	5.58019e-05	0	-0.000327059	5.58019e-05	0	0.000327059
621	RIAR	Inter	RMDVL	Motor	12	0.000792146	0.642281	1.05421	0.0115772	0.00146447	0.000300917	-0.000205082	0.00146447	0.000300917	0.000205082
622	RIAR	Inter	SMDVL	Motor	13	0.00387632	0.64226	1.05373	0.011581	0.00149673	0.000749515	-0.000534821	0.00149673	0.000749515	0.000534821
623	RIAR	Inter	RMDVR	Motor	10	0.000947978	0.642446	1.05415	0.0115775	0.00120795	0.000353458	-0.000229209	0.00120795	0.000353458	0.000229209
624	RIAR	Inter	RIAL	Inter	4	0.000506454	0.641455	1.05449	0.011577	0.00274768	3.28466e-05	-0.000184976	0.00274768	3.28466e-05	0.000184976
625	RIAR	Inter	RMDL	Motor	3	0.00210893	0.642844	1.05445	0.0115727	0.000588929	6.85554e-05	0.000179413	0.000588929	6.85554e-05	0.000179413
626	RIAR	Inter	SMDVR	Motor	7	0.00174012	0.642507	1.0542	0.0115749	0.00111225	0.000305036	-4.02121e-06	0.00111225	0.000305036	4.02121e-06
627	RIAR	Inter	RMDR	Motor	8	0.00329844	0.642824	1.05397	0.01158	0.00062046	0.000522352	-0.000444344	0.00062046	0.000522352	0.000444344
628	RIAR	Inter	RMDDL	Motor	10	0.00149339	0.642346	1.05405	0.0115778	0.00136254	0.000450424	-0.000257358	0.00136254	0.000450424	0.000257358
629	RIAR	Inter	RIVL	Motor	1	0	0.642933	1.05452	0.0115748	0.000449665	0	0	0.000449665	0	0
630	RIAR	Inter	SMDDL	Motor	7	0.000422045	0.642804	1.05423	0.0115752	0.000650241	0.000281606	-3.14995e-05	0.000650241	0.000281606	3.14995e-05
631	RIAR	Inter	SAADR	Inter	1	0	0.643258	1.05452	0.0115748	-5.43107e-05	0	0	5.43107e-05	0	0
632	RIAR	Inter	RMDDR	Motor	11	0.00214269	0.642271	1.05405	0.0115816	0.00147949	0.000445821	-0.000587097	0.00147949	0.000445821	0.000587097
633	RIAR	Inter	SIADL	Inter	1	0	0.643208	1.05452	0.0115748	2.35268e-05	0	0	2.35268e-05	0	0
634	RIAR	Inter	SMDDR	Motor	7	0.000337636	0.642812	1.0543	0.0115753	0.000638393	0.000207579	-4.02121e-05	0.000638393	0.000207579	4.02121e-05
635	RIAR	Inter	SIADR	Inter	1	0.00186133	0.642999	1.05442	0.011578	0.000347583	0.000101013	-0.000273443	0.000347583	0.000101013	0.000273443
636	RIAR	Inter	SIAVL	Inter	1	0	0.643149	1.05452	0.0115748	0.000113981	0	0	0.000113981	0	0
637	ASKR	Sensory	CEPVR	Sensory	1	0.000934992	0.643597	1.05445	0.0115816	-0.000582409	6.56985e-05	-0.000589108	0.000582409	6.56985e-05	0.000589108
638	ASKR	Sensory	ASKL	Sensory	1	0	0.644549	1.05452	0.0115748	-0.00206243	0	0	0.00206243	0	0
639	ASKR	Sensory	ASHR	Sensory	1	0	0.643256	1.05452	0.0115755	-5.13103e-05	7.61754e-06	-6.03182e-05	5.13103e-05	7.61754e-06	6.03182e-05
640	ASKR	Sensory	AWAR	Sensory	1	0	0.643283	1.05452	0.0115748	-9.45378e-05	0	0	9.45378e-05	0	0
641	ASKR	Sensory	AIAR	Inter	11	0.0030647	0.642213	1.05354	0.0115805	0.00156991	0.000935082	-0.000490588	0.00156991	0.000935082	0.000490588
642	ASKR	Sensory	AIMR	Inter	1	0.00275953	0.642983	1.05443	0.011565	0.000371843	9.12988e-05	0.000844455	0.000371843	9.12988e-05	0.000844455
643	ASKR	Sensory	RIFR	Inter	1	0	0.643214	1.05452	0.0115748	1.33567e-05	0	0	1.33567e-05	0	0
644	ASKR	Sensory	RMGR	Motor	1	0.000155832	0.643053	1.0545	0.0115771	0.000264394	2.09187e-05	-0.00019905	0.000264394	2.09187e-05	0.00019905
645	ASKR	Sensory	PVQR	Inter	4	0.000357115	0.642281	1.05415	0.0115639	0.00146419	0.000356266	0.000946996	0.00146419	0.000356266	0.000946996
646	AVEL	Inter	RMEV	Motor	1	0	0.643234	1.05445	0.0115788	-1.81592e-05	6.7494e-05	-0.000343814	1.81592e-05	6.7494e-05	0.000343814
647	AVEL	Inter	RMDVR	Motor	1	0	0.643146	1.05447	0.0115763	0.000119423	5.08673e-05	-0.000130689	0.000119423	5.08673e-05	0.000130689
648	AVEL	Inter	AVAL	Inter	12	0.0611446	0.64095	1.04795	0.0115794	0.00353247	0.00623568	-0.000394079	0.00353247	0.00623568	0.000394079
649	AVEL	Inter	AVAR	Inter	7	0.010484	0.641618	1.05395	0.0115809	0.00249506	0.000542152	-0.000525439	0.00249506	0.000542152	0.000525439
650	AVEL	Inter	AVER	Inter	1	0	0.64183	1.05452	0.0115748	0.00216538	0	0	0.00216538	0	0
651	AVEL	Inter	RIML	Motor	2	0.000227255	0.643073	1.05446	0.0115756	0.000232966	6.02316e-05	-6.83606e-05	0.000232966	6.02316e-05	6.83606e-05
652	AVEL	Inter	RIMR	Motor	3	0.00190894	0.642927	1.05429	0.011581	0.000459496	0.000222827	-0.0005308	0.000459496	0.000222827	0.0005308
653	AVEL	Inter	SABVL	Inter	7	0.00084409	0.642743	1.05419	0.0115774	0.000745866	0.000318855	-0.000227199	0.000745866	0.000318855	0.000227199
654	AVEL	Inter	SABVR	Inter	3	0.000857076	0.643013	1.05437	0.0115766	0.000325422	0.000148172	-0.000150796	0.000325422	0.000148172	0.000150796
655	AVEL	Inter	VA01	Motor	5	0.00162974	0.643166	1.05413	0.0115789	8.77255e-05	0.000373761	-0.000349846	8.77255e-05	0.000373761	0.000349846
656	AVEL	Inter	SABD	Inter	6	0.00105187	0.642998	1.05419	0.0115775	0.000348588	0.000320862	-0.000235241	0.000348588	0.000320862	0.000235241
657	AVEL	Inter	AS01	Motor	1	0	0.643242	1.05452	0.0115748	-2.95489e-05	0	0	2.95489e-05	0	0
658	AVEL	Inter	DA01	Motor	5	0.00606446	0.642501	1.05418	0.011578	0.001122	0.000327028	-0.000275453	0.001122	0.000327028	0.000275453
659	AVEL	Inter	VD02	Motor	1	0	0.643381	1.05452	0.0115748	-0.000245917	0	0	0.000245917	0	0
660	AVEL	Inter	DA02	Motor	1	0	0.642936	1.05452	0.0115748	0.000446005	0	0	0.000446005	0	0
661	AVEL	Inter	VD03	Motor	1	0	0.643203	1.05452	0.0115748	3.12855e-05	0	0	3.12855e-05	0	0
662	AVEL	Inter	VA03	Motor	3	0	0.642937	1.05452	0.0115748	0.000444302	0	0	0.000444302	0	0
663	AVEL	Inter	DA03	Motor	3	0	0.643192	1.05452	0.0115748	4.69053e-05	0	0	4.69053e-05	0	0
664	AVEL	Inter	DA04	Motor	1	0	0.643296	1.05452	0.0115748	-0.000114063	0	0	0.000114063	0	0
665	AVEL	Inter	PVT	Inter	1	0.000290021	0.643194	1.05451	0.0115769	4.47302e-05	1.08149e-05	-0.000178274	4.47302e-05	1.08149e-05	0.000178274
666	AVEL	Inter	PVCR	Inter	1	0	0.643198	1.05452	0.0115748	3.90488e-05	0	0	3.90488e-05	0	0
667	ADLL	Sensory	RIPL	Inter	1	1.2986e-05	0.643368	1.05452	0.011575	-0.000226297	8.96909e-07	-2.01061e-05	0.000226297	8.96909e-07	2.01061e-05
668	ADLL	Sensory	OLQVL	Sensory	2	0.000142846	0.643433	1.05441	0.0115807	-0.000326855	0.000105871	-0.000512705	0.000326855	0.000105871	0.000512705
669	ADLL	Sensory	ALA	Inter	2	0.000181804	0.643522	1.05449	0.0115766	-0.000466076	2.73746e-05	-0.000156827	0.000466076	2.73746e-05	0.000156827
670	ADLL	Sensory	AVAL	Inter	2	0	0.64292	1.05452	0.0115748	0.000469939	0	0	0.000469939	0	0
671	ADLL	Sensory	AVAR	Inter	3	0	0.643004	1.05452	0.0115748	0.000339742	0	0	0.000339742	0	0
672	ADLL	Sensory	AWBL	Sensory	2	0.00115359	0.643298	1.05445	0.0115818	-0.000117211	6.70515e-05	-0.000606533	0.000117211	6.70515e-05	0.000606533
673	ADLL	Sensory	ADLR	Sensory	1	3.8958e-05	0.643312	1.0545	0.0115762	-0.000138159	2.39301e-05	-0.000120636	0.000138159	2.39301e-05	0.000120636
674	ADLL	Sensory	ASHL	Sensory	2	4.11223e-05	0.643016	1.05451	0.0115749	0.000321923	1.60106e-05	-9.38283e-06	0.000321923	1.60106e-05	9.38283e-06
675	ADLL	Sensory	AIBL	Inter	7	0.000798639	0.643019	1.05437	0.0115766	0.000316163	0.000142991	-0.000153476	0.000316163	0.000142991	0.000153476
676	ADLL	Sensory	AIBR	Inter	1	0	0.643191	1.05452	0.0115748	4.99228e-05	0	0	4.99228e-05	0	0
677	ADLL	Sensory	AVBL	Inter	4	0.000168818	0.642852	1.05449	0.0115754	0.000576264	2.97314e-05	-5.22758e-05	0.000576264	2.97314e-05	5.22758e-05
678	ADLL	Sensory	AVJR	Inter	3	0.000103888	0.643151	1.05449	0.0115757	0.000110961	2.93218e-05	-8.04243e-05	0.000110961	2.93218e-05	8.04243e-05
679	ADLL	Sensory	AVJL	Inter	1	0	0.643253	1.05452	0.0115748	-4.75296e-05	0	0	4.75296e-05	0	0
680	ADLL	Sensory	ASER	Sensory	3	0.000636314	0.643183	1.05442	0.0115762	6.09898e-05	0.000101503	-0.000122647	6.09898e-05	0.000101503	0.000122647
681	ADLL	Sensory	AIAL	Inter	6	0.000538919	0.643071	1.05439	0.0115766	0.000236096	0.000124876	-0.000152806	0.000236096	0.000124876	0.000152806
682	ADLL	Sensory	AVDR	Inter	5	0.00170766	0.642888	1.05383	0.0115812	0.000520753	0.000656036	-0.000555598	0.000520753	0.000656036	0.000555598
683	ADLL	Sensory	AVDL	Inter	1	0	0.643185	1.05452	0.0115748	5.917e-05	0	0	5.917e-05	0	0
684	ADLL	Sensory	RMGL	Motor	1	0	0.643219	1.05449	0.011576	5.8914e-06	2.81185e-05	-0.000106562	5.8914e-06	2.81185e-05	0.000106562
685	ADFL	Sensory	OLQVL	Sensory	1	9.0902e-05	0.643873	1.05452	0.0115754	-0.00101103	3.94617e-06	-5.22758e-05	0.00101103	3.94617e-06	5.22758e-05
686	ADFL	Sensory	RIAL	Inter	15	0.00107784	0.642084	1.05392	0.0115767	0.00177088	0.000575761	-0.000160849	0.00177088	0.000575761	0.000160849
687	ADFL	Sensory	AUAL	Sensory	5	0.000597356	0.643	1.05436	0.0115776	0.000346329	0.000153971	-0.000239262	0.000346329	0.000153971	0.000239262
688	ADFL	Sensory	RIR	Inter	2	0.00019479	0.643193	1.05447	0.0115769	4.62504e-05	4.81362e-05	-0.000180955	4.62504e-05	4.81362e-05	0.000180955
689	ADFL	Sensory	SMBVL	Motor	2	0	0.643588	1.05452	0.0115748	-0.000568331	0	0	0.000568331	0	0
690	ADFL	Sensory	AIZL	Inter	12	0.00297379	0.64175	1.05341	0.011574	0.00228939	0.00105367	7.23819e-05	0.00228939	0.00105367	7.23819e-05
691	ADFL	Sensory	ADAL	Inter	2	0.000103888	0.644399	1.05447	0.0115778	-0.00182904	4.76499e-05	-0.000254007	0.00182904	4.76499e-05	0.000254007
692	ADFL	Sensory	RIGL	Inter	1	0	0.643581	1.05452	0.0115748	-0.000556651	0	0	0.000556651	0	0
693	RMDR	Motor	RMDVR	Motor	1	0	0.642921	1.05451	0.0115749	0.000469249	1.04432e-05	-6.03182e-06	0.000469249	1.04432e-05	6.03182e-06
694	RMDR	Motor	RIAL	Inter	3	0.000636314	0.64298	1.0545	0.0115774	0.000376952	2.34864e-05	-0.000225188	0.000376952	2.34864e-05	0.000225188
695	RMDR	Motor	RMDL	Motor	1	0	0.642841	1.05452	0.0115748	0.000593793	0	0	0.000593793	0	0
696	RMDR	Motor	RIAR	Inter	7	0.00288289	0.64285	1.05392	0.0115776	0.000579977	0.0005712	-0.000236581	0.000579977	0.0005712	0.000236581
697	RMDR	Motor	RMDDL	Motor	1	0	0.642975	1.05452	0.0115748	0.000385399	0	0	0.000385399	0	0
698	RMDR	Motor	RIMR	Motor	2	0.00584154	0.643187	1.05388	0.0115964	5.47775e-05	0.000614496	-0.00186718	5.47775e-05	0.000614496	0.00186718
699	RMDR	Motor	RIS	Inter	1	1.2986e-05	0.64323	1.05452	0.0115749	-1.10495e-05	0	-4.02121e-06	1.10495e-05	0	4.02121e-06
700	RMDR	Motor	AVKL	Inter	1	0.000110381	0.643203	1.05452	0.0115756	3.0028e-05	7.02395e-06	-6.43394e-05	3.0028e-05	7.02395e-06	6.43394e-05
701	AFDR	Sensory	AFDL	Sensory	1	2.5972e-05	0.644366	1.05452	0.0115752	-0.00177802	6.70749e-06	-3.61909e-05	0.00177802	6.70749e-06	3.61909e-05
702	AFDR	Sensory	AIBR	Inter	1	0	0.643834	1.05442	0.0115808	-0.000949978	0.00010093	-0.000516726	0.000949978	0.00010093	0.000516726
703	AFDR	Sensory	ASER	Sensory	1	1.2986e-05	0.642689	1.05452	0.011575	0.000828962	3.01227e-06	-1.20636e-05	0.000828962	3.01227e-06	1.20636e-05
704	AFDR	Sensory	AIYR	Inter	13	0.00458406	0.642491	1.05233	0.0115735	0.00113812	0.00208149	0.000117017	0.00113812	0.00208149	0.000117017
705	SIBDL	Inter	SIBVL	Inter	1	5.1944e-05	0.645643	1.05451	0.0115754	-0.00376275	1.55823e-05	-4.82546e-05	0.00376275	1.55823e-05	4.82546e-05
706	SIBDL	Inter	RIBL	Inter	1	0.00351921	0.639994	1.0539	0.0115725	0.00501903	0.00059497	0.000203742	0.00501903	0.00059497	0.000203742
707	RIH	Inter	IL2L	Sensory	2	0.00170874	0.642966	1.05438	0.0115829	0.000398561	0.000136762	-0.000700697	0.000398561	0.000136762	0.000700697
708	RIH	Inter	OLQDL	Sensory	4	0.00019479	0.642691	1.05443	0.0115754	0.000826978	9.01401e-05	-4.82546e-05	0.000826978	9.01401e-05	4.82546e-05
709	RIH	Inter	IL2R	Sensory	1	0.000350622	0.643149	1.0545	0.0115771	0.000114565	2.13433e-05	-0.00019972	0.000114565	2.13433e-05	0.00019972
710	RIH	Inter	RIPL	Inter	5	0.000246734	0.642684	1.05438	0.0115772	0.000836824	0.000134582	-0.000205082	0.000836824	0.000134582	0.000205082
711	RIH	Inter	OLQVL	Sensory	1	0	0.64289	1.05452	0.0115748	0.000517227	0	0	0.000517227	0	0
712	RIH	Inter	OLQDR	Sensory	3	0.000212105	0.642623	1.05444	0.0115788	0.000932821	8.22225e-05	-0.000343814	0.000932821	8.22225e-05	0.000343814
713	RIH	Inter	URYVR	Sensory	1	0.000142846	0.643357	1.0545	0.0115757	-0.000208304	1.96613e-05	-8.04243e-05	0.000208304	1.96613e-05	8.04243e-05
714	RIH	Inter	RIPR	Inter	6	0.000207776	0.642646	1.05439	0.0115761	0.000895983	0.000122745	-0.000112594	0.000895983	0.000122745	0.000112594
715	RIH	Inter	CEPVL	Sensory	2	0.000841926	0.643072	1.05442	0.0115762	0.00023465	0.000101038	-0.000123317	0.00023465	0.000101038	0.000123317
716	RIH	Inter	BAGR	Sensory	1	7.1423e-05	0.643338	1.05452	0.0115751	-0.000179956	4.94664e-06	-2.41273e-05	0.000179956	4.94664e-06	2.41273e-05
717	RIH	Inter	OLQVR	Sensory	6	0.000679601	0.642547	1.05436	0.0115765	0.00104993	0.000156707	-0.000143423	0.00104993	0.000156707	0.000143423
718	RIH	Inter	RMER	Motor	2	0.000212105	0.642842	1.0545	0.0115759	0.000592197	2.46489e-05	-9.75144e-05	0.000592197	2.46489e-05	9.75144e-05
719	RIH	Inter	CEPVR	Sensory	3	0.00155832	0.642753	1.05434	0.0115765	0.00072952	0.000171046	-0.00014979	0.00072952	0.000171046	0.00014979
720	RIH	Inter	RMEV	Motor	1	0	0.642941	1.05452	0.0115748	0.000438176	0	0	0.000438176	0	0
721	RIH	Inter	CEPDL	Sensory	2	0.00125423	0.643016	1.05434	0.0115787	0.000321295	0.000175523	-0.000338117	0.000321295	0.000175523	0.000338117
722	RIH	Inter	CEPDR	Sensory	2	0.000781324	0.643088	1.05444	0.0115782	0.000208835	7.78911e-05	-0.000293549	0.000208835	7.78911e-05	0.000293549
723	RIH	Inter	RIAL	Inter	11	0.00144145	0.642898	1.05399	0.0115764	0.000503953	0.000505584	-0.000140742	0.000503953	0.000505584	0.000140742
724	RIH	Inter	RIAR	Inter	8	0.000473989	0.642862	1.05434	0.0115753	0.000560714	0.000169646	-4.42334e-05	0.000560714	0.000169646	4.42334e-05
725	RIH	Inter	ADFR	Sensory	1	0.000142846	0.643282	1.0545	0.0115761	-9.21516e-05	2.10816e-05	-0.000110583	9.21516e-05	2.10816e-05	0.000110583
726	RIH	Inter	RIBL	Inter	5	0.0075611	0.642835	1.05411	0.0115693	0.000602135	0.000391275	0.000477519	0.000602135	0.000391275	0.000477519
727	RIH	Inter	RIBR	Inter	4	0.000233748	0.64284	1.05444	0.0115752	0.000594133	8.27342e-05	-3.21697e-05	0.000594133	8.27342e-05	3.21697e-05
728	RIH	Inter	AUAR	Sensory	1	0.00011471	0.643226	1.05452	0.0115753	-4.79648e-06	8.03153e-06	-3.88717e-05	4.79648e-06	8.03153e-06	3.88717e-05
729	RIH	Inter	AIZR	Inter	4	0.00338935	0.643182	1.05415	0.0115915	6.30819e-05	0.000357117	-0.00143959	6.30819e-05	0.000357117	0.00143959
730	RIH	Inter	AIZL	Inter	4	0.0042659	0.643251	1.05386	0.0115916	-4.43647e-05	0.000627833	-0.00145266	4.43647e-05	0.000627833	0.00145266
731	RIH	Inter	FLPL	Sensory	1	0.000227255	0.644002	1.0545	0.0115765	-0.0012123	1.90663e-05	-0.000146439	0.0012123	1.90663e-05	0.000146439
732	AWBL	Sensory	RIAL	Inter	3	0	0.642757	1.05452	0.0115748	0.000724559	0	0	0.000724559	0	0
733	AWBL	Sensory	ADFL	Sensory	9	0.00137652	0.642471	1.05417	0.011579	0.00116924	0.000339255	-0.000359899	0.00116924	0.000339255	0.000359899
734	AWBL	Sensory	AWBR	Sensory	1	6.493e-05	0.643698	1.0545	0.0115757	-0.000738339	1.87695e-05	-7.23819e-05	0.000738339	1.87695e-05	7.23819e-05
735	AWBL	Sensory	AIBR	Inter	1	0	0.6432	1.05452	0.0115748	3.53413e-05	0	0	3.53413e-05	0	0
736	AWBL	Sensory	AVBL	Inter	1	0	0.643356	1.05452	0.0115748	-0.000207707	0	0	0.000207707	0	0
737	AWBL	Sensory	AUAL	Sensory	1	0	0.643249	1.05449	0.0115738	-4.03289e-05	3.0774e-05	9.04773e-05	4.03289e-05	3.0774e-05	9.04773e-05
738	AWBL	Sensory	SMBDL	Motor	1	0	0.643319	1.05452	0.0115748	-0.000150002	0	0	0.000150002	0	0
739	AWBL	Sensory	AIZL	Inter	9	0.00280498	0.642196	1.05409	0.0115844	0.00159657	0.000415135	-0.00082837	0.00159657	0.000415135	0.00082837
740	AWBL	Sensory	RMGL	Motor	1	2.5972e-05	0.643429	1.05447	0.0115767	-0.000320525	4.87209e-05	-0.000161519	0.000320525	4.87209e-05	0.000161519
741	AVER	Inter	RMEV	Motor	1	0	0.643304	1.05447	0.0115664	-0.000125742	5.38923e-05	0.000728845	0.000125742	5.38923e-05	0.000728845
742	AVER	Inter	RMDVL	Motor	1	0	0.643117	1.05444	0.0115735	0.000164931	7.58224e-05	0.000116615	0.000164931	7.58224e-05	0.000116615
743	AVER	Inter	RMDVR	Motor	1	0	0.642968	1.0545	0.0115712	0.000395829	2.10756e-05	0.000313655	0.000395829	2.10756e-05	0.000313655
744	AVER	Inter	AVAL	Inter	7	0.010168	0.641392	1.0539	0.0115984	0.00284528	0.000593118	-0.00203876	0.00284528	0.000593118	0.00203876
745	AVER	Inter	AVAR	Inter	16	0.0828507	0.640606	1.04832	0.0114808	0.00406774	0.00588195	0.00812419	0.00406774	0.00588195	0.00812419
746	AVER	Inter	AVEL	Inter	1	0	0.64183	1.05452	0.0115748	0.00216538	0	0	0.00216538	0	0
747	AVER	Inter	RIML	Motor	3	0.00140249	0.643033	1.05415	0.0115627	0.000294916	0.000354858	0.00104753	0.000294916	0.000354858	0.00104753
748	AVER	Inter	RIMR	Motor	2	0	0.643083	1.0545	0.0115749	0.000217273	2.48808e-05	-8.04243e-06	0.000217273	2.48808e-05	8.04243e-06
749	AVER	Inter	AVDR	Inter	1	0	0.642948	1.05452	0.0115748	0.000426381	0	0	0.000426381	0	0
750	AVER	Inter	SABVL	Inter	3	0	0.64284	1.05452	0.0115748	0.000595437	0	0	0.000595437	0	0
751	AVER	Inter	SABVR	Inter	3	0.000870062	0.643018	1.05436	0.011578	0.000318138	0.000157887	-0.000277464	0.000318138	0.000157887	0.000277464
752	AVER	Inter	VA01	Motor	1	0	0.643453	1.05452	0.0115748	-0.00035783	0	0	0.00035783	0	0
753	AVER	Inter	SABD	Inter	2	0	0.643048	1.05452	0.0115748	0.000270835	0	0	0.000270835	0	0
754	AVER	Inter	AS01	Motor	3	0.000967457	0.643097	1.05445	0.011578	0.000194827	7.35767e-05	-0.000279474	0.000194827	7.35767e-05	0.000279474
755	AVER	Inter	DA01	Motor	5	0	0.642612	1.05452	0.0115748	0.000949425	0	0	0.000949425	0	0
756	AVER	Inter	VA02	Motor	1	0	0.643406	1.05452	0.0115748	-0.00028508	0	0	0.00028508	0	0
757	AVER	Inter	AS02	Motor	2	0.00112978	0.643173	1.05446	0.0115786	7.70683e-05	5.73759e-05	-0.00032974	7.70683e-05	5.73759e-05	0.00032974
758	AVER	Inter	DB03	Motor	1	0	0.64336	1.05452	0.0115748	-0.000213548	0	0	0.000213548	0	0
759	AVER	Inter	DA02	Motor	3	0	0.642757	1.05452	0.0115748	0.000724115	0	0	0.000724115	0	0
760	AVER	Inter	VA03	Motor	2	0	0.643036	1.05452	0.0115748	0.000289568	0	0	0.000289568	0	0
761	AVER	Inter	AS03	Motor	1	0	0.643233	1.05452	0.0115748	-1.59895e-05	0	0	1.59895e-05	0	0
762	AVER	Inter	DA03	Motor	1	0	0.643383	1.05452	0.0115748	-0.000248746	0	0	0.000248746	0	0
763	AVER	Inter	VA04	Motor	1	0	0.643156	1.05452	0.0115748	0.00010416	0	0	0.00010416	0	0
764	AVER	Inter	VA05	Motor	1	0	0.643489	1.05452	0.0115748	-0.000413398	0	0	0.000413398	0	0
765	RMDDL	Motor	OLQVL	Sensory	1	0.00232882	0.643218	1.05438	0.0115838	7.82525e-06	0.000134617	-0.000778105	7.82525e-06	0.000134617	0.000778105
766	RMDDL	Motor	RMDVL	Motor	1	2.5972e-05	0.642988	1.05452	0.0115753	0.000364703	6.75671e-06	-4.42334e-05	0.000364703	6.75671e-06	4.42334e-05
767	RMDDL	Motor	RMDVR	Motor	7	0.00309716	0.642279	1.05404	0.011577	0.00146715	0.000462251	-0.000187657	0.00146715	0.000462251	0.000187657
768	RMDDL	Motor	RMDL	Motor	1	0.000448017	0.642935	1.05451	0.0115766	0.00044718	1.57422e-05	-0.000152806	0.00044718	1.57422e-05	0.000152806
769	RMDDL	Motor	SMDDL	Motor	1	1.2986e-05	0.642991	1.05452	0.0115749	0.000360181	2.88985e-06	-8.04243e-06	0.000360181	2.88985e-06	8.04243e-06
770	AWCL	Sensory	AVAL	Inter	1	0	0.643635	1.05452	0.0115748	-0.000640892	0	0	0.000640892	0	0
771	AWCL	Sensory	RIAL	Inter	3	0	0.643464	1.05452	0.0115748	-0.000374718	0	0	0.000374718	0	0
772	AWCL	Sensory	AIBL	Inter	2	0	0.643108	1.05452	0.0115748	0.000177742	0	0	0.000177742	0	0
773	AWCL	Sensory	AWCR	Sensory	1	0	0.642817	1.05452	0.0115748	0.000630503	0	0	0.000630503	0	0
774	AWCL	Sensory	AIBR	Inter	1	0	0.643099	1.05452	0.0115748	0.000192151	0	0	0.000192151	0	0
775	AWCL	Sensory	ASEL	Sensory	1	0	0.643022	1.05452	0.0115748	0.000311648	0	0	0.000311648	0	0
776	AWCL	Sensory	AIAL	Inter	2	0.000214269	0.642827	1.05452	0.0115763	0.000615457	1.69696e-06	-0.000126668	0.000615457	1.69696e-06	0.000126668
777	AWCL	Sensory	AIAR	Inter	4	0.000694751	0.642687	1.05434	0.0115757	0.000832881	0.00017534	-7.72073e-05	0.000832881	0.00017534	7.72073e-05
778	AWCL	Sensory	AIYL	Inter	10	0.00310365	0.64205	1.05353	0.0115667	0.00182315	0.000942375	0.000701702	0.00182315	0.000942375	0.000701702
779	ADFR	Sensory	URXR	Sensory	1	0	0.643216	1.05452	0.0115748	1.09778e-05	0	0	1.09778e-05	0	0
780	ADFR	Sensory	RIAR	Inter	16	0.00144145	0.642451	1.05377	0.0115769	0.0011992	0.000717452	-0.000176933	0.0011992	0.000717452	0.000176933
781	ADFR	Sensory	AWBR	Sensory	1	1.2986e-05	0.643018	1.05452	0.0115749	0.000318338	2.44526e-06	-4.02121e-06	0.000318338	2.44526e-06	4.02121e-06
782	ADFR	Sensory	ASHR	Sensory	1	2.5972e-05	0.643067	1.05452	0.0115749	0.000242166	1.35848e-06	-8.04243e-06	0.000242166	1.35848e-06	8.04243e-06
783	ADFR	Sensory	RIR	Inter	3	0.000467496	0.642965	1.05444	0.0115758	0.000400018	8.32401e-05	-8.84667e-05	0.000400018	8.32401e-05	8.84667e-05
784	ADFR	Sensory	AUAR	Sensory	4	0.00250413	0.642795	1.05422	0.0115715	0.000665555	0.000292095	0.000282825	0.000665555	0.000292095	0.000282825
785	ADFR	Sensory	SMBVR	Motor	2	0	0.643179	1.05452	0.0115748	6.83279e-05	0	0	6.83279e-05	0	0
786	ADFR	Sensory	AIAR	Inter	1	7.7916e-05	0.643304	1.05452	0.0115751	-0.000126746	3.7677e-06	-2.41273e-05	0.000126746	3.7677e-06	2.41273e-05
787	ADFR	Sensory	SMBDR	Motor	1	0	0.64335	1.05452	0.0115748	-0.000198036	0	0	0.000198036	0	0
788	ADFR	Sensory	AIZR	Inter	8	0.00253227	0.642204	1.05396	0.0115735	0.001584	0.000531163	0.000110583	0.001584	0.000531163	0.000110583
789	ADFR	Sensory	AIYR	Inter	1	1.2986e-05	0.643188	1.05452	0.011575	5.45236e-05	2.35121e-06	-1.60849e-05	5.45236e-05	2.35121e-06	1.60849e-05
790	ADFR	Sensory	ADAR	Inter	2	0.000123367	0.643395	1.05449	0.0115765	-0.000268629	3.31636e-05	-0.000142753	0.000268629	3.31636e-05	0.000142753
791	ADFR	Sensory	RIGR	Inter	3	0.000428538	0.643292	1.05448	0.0115773	-0.000108202	4.5673e-05	-0.000213124	0.000108202	4.5673e-05	0.000213124
792	ADFR	Sensory	PVPR	Inter	1	0	0.643289	1.05452	0.0115748	-0.000103183	0	0	0.000103183	0	0
793	ASGL	Sensory	ASKL	Sensory	1	0	0.643278	1.05452	0.0115748	-8.64024e-05	0	0	8.64024e-05	0	0
794	ASGL	Sensory	AIBL	Inter	3	0	0.642939	1.05452	0.0115748	0.000440835	0	0	0.000440835	0	0
795	ASGL	Sensory	AIAL	Inter	9	0.00349323	0.641306	1.05375	0.0115669	0.00297954	0.000737069	0.000686957	0.00297954	0.000737069	0.000686957
796	ASGL	Sensory	AINR	Inter	2	0.000499961	0.644497	1.05445	0.011577	-0.00198123	6.95149e-05	-0.000189332	0.00198123	6.95149e-05	0.000189332
797	ASGL	Sensory	AIZL	Inter	1	0	0.643622	1.05429	0.0115878	-0.000621201	0.000219864	-0.0011179	0.000621201	0.000219864	0.0011179
798	SAADL	Inter	AVAL	Inter	6	0.0112913	0.643033	1.052	0.0115939	0.000294537	0.00239286	-0.0016487	0.000294537	0.00239286	0.0016487
799	SAADL	Inter	AIBL	Inter	1	0	0.643184	1.05452	0.0115748	6.00286e-05	0	0	6.00286e-05	0	0
800	SAADL	Inter	SMBDL	Motor	1	0	0.643651	1.05452	0.0115751	-0.000666149	3.16958e-06	-2.81485e-05	0.000666149	3.16958e-06	2.81485e-05
801	SAADL	Inter	RIML	Motor	3	0.000318157	0.643057	1.05448	0.0115758	0.000257757	3.86708e-05	-8.24349e-05	0.000257757	3.86708e-05	8.24349e-05
802	SAADL	Inter	RIMR	Motor	6	0.00485027	0.642757	1.05396	0.0115848	0.000723932	0.000535823	-0.000858529	0.000723932	0.000535823	0.000858529
803	SAADL	Inter	RMGR	Motor	1	0.00125315	0.643471	1.05447	0.0115838	-0.000386551	5.0698e-05	-0.000780116	0.000386551	5.0698e-05	0.000780116
804	ADLR	Sensory	OLLR	Sensory	1	0.000142846	0.643556	1.05451	0.0115762	-0.000518144	1.37734e-05	-0.000121977	0.000518144	1.37734e-05	0.000121977
805	ADLR	Sensory	AVAR	Inter	2	0	0.642892	1.05452	0.0115748	0.000514459	0	0	0.000514459	0	0
806	ADLR	Sensory	ADLL	Sensory	1	0.000233748	0.643312	1.0545	0.0115762	-0.000138159	2.39301e-05	-0.000120636	0.000138159	2.39301e-05	0.000120636
807	ADLR	Sensory	ASHR	Sensory	3	0.00077916	0.642977	1.05442	0.0115744	0.000381308	9.93236e-05	3.41803e-05	0.000381308	9.93236e-05	3.41803e-05
808	ADLR	Sensory	AWCR	Sensory	3	0.000545412	0.643278	1.05446	0.0115764	-8.65711e-05	6.22984e-05	-0.000138732	8.65711e-05	6.22984e-05	0.000138732
809	ADLR	Sensory	AIBR	Inter	10	0.000857076	0.642674	1.05437	0.0115794	0.000852678	0.000144392	-0.0003981	0.000852678	0.000144392	0.0003981
810	ADLR	Sensory	AVBL	Inter	1	0	0.643185	1.05452	0.0115748	5.90228e-05	0	0	5.90228e-05	0	0
811	ADLR	Sensory	AVJR	Inter	2	7.1423e-05	0.643244	1.05451	0.0115751	-3.28848e-05	1.02956e-05	-2.61379e-05	3.28848e-05	1.02956e-05	2.61379e-05
812	ADLR	Sensory	ASER	Sensory	1	1.2986e-05	0.643228	1.05452	0.0115749	-8.47927e-06	1.11148e-06	-6.03182e-06	8.47927e-06	1.11148e-06	6.03182e-06
813	ADLR	Sensory	AVBR	Inter	2	0	0.643198	1.05452	0.0115748	3.7589e-05	0	0	3.7589e-05	0	0
814	ADLR	Sensory	AVDR	Inter	2	0.000155832	0.643104	1.05451	0.0115764	0.000185113	1.26636e-05	-0.000136721	0.000185113	1.26636e-05	0.000136721
815	ADLR	Sensory	AVDL	Inter	5	0.00207776	0.64311	1.05367	0.0115764	0.000175322	0.000806272	-0.0001327	0.000175322	0.000806272	0.0001327
816	ADLR	Sensory	RICL	Inter	1	5.1944e-05	0.643481	1.05452	0.0115752	-0.000401516	6.11178e-06	-3.21697e-05	0.000401516	6.11178e-06	3.21697e-05
817	ADLR	Sensory	AIAR	Inter	10	0.000207776	0.642833	1.05437	0.0115753	0.000605496	0.000143445	-4.42334e-05	0.000605496	0.000143445	4.42334e-05
818	ADLR	Sensory	RICR	Inter	1	0	0.643396	1.05452	0.0115748	-0.000269633	0	0	0.000269633	0	0
819	ADLR	Sensory	PVCL	Inter	2	0	0.643196	1.05452	0.0115748	4.0815e-05	0	0	4.0815e-05	0	0
820	AWAL	Sensory	AFDL	Sensory	5	0.000441524	0.643452	1.05439	0.0115735	-0.00035584	0.000125692	0.000114605	0.00035584	0.000125692	0.000114605
821	AWAL	Sensory	AWBL	Sensory	1	0.000173147	0.643544	1.0545	0.0115754	-0.000500012	2.00121e-05	-4.69142e-05	0.000500012	2.00121e-05	4.69142e-05
822	AWAL	Sensory	ASGL	Sensory	1	1.2986e-05	0.643595	1.05452	0.0115749	-0.000578501	1.11148e-06	-4.02121e-06	0.000578501	1.11148e-06	4.02121e-06
823	AWAL	Sensory	AWAR	Sensory	1	5.1944e-05	0.644284	1.05452	0.0115753	-0.00164966	6.48474e-06	-4.02121e-05	0.00164966	6.48474e-06	4.02121e-05
824	AWAL	Sensory	ASEL	Sensory	4	0.000922006	0.642769	1.05436	0.0115745	0.000704602	0.000157499	3.01591e-05	0.000704602	0.000157499	3.01591e-05
825	AWAL	Sensory	AIAL	Inter	1	0	0.642905	1.05452	0.0115748	0.000494447	0	0	0.000494447	0	0
826	AWAL	Sensory	AIZL	Inter	10	0.0031556	0.641917	1.05331	0.0115833	0.00203013	0.0011497	-0.00072985	0.00203013	0.0011497	0.00072985
827	AWAL	Sensory	AIYL	Inter	1	0	0.643021	1.05452	0.0115748	0.000313361	0	0	0.000313361	0	0
828	AWAL	Sensory	ADAL	Inter	1	5.1944e-05	0.643625	1.05452	0.0115754	-0.000625076	3.36467e-06	-5.22758e-05	0.000625076	3.36467e-06	5.22758e-05
829	AWBR	Sensory	RIAR	Inter	1	0	0.643101	1.05452	0.0115748	0.000188353	0	0	0.000188353	0	0
830	AWBR	Sensory	AWBL	Sensory	1	5.8437e-05	0.643698	1.0545	0.0115757	-0.000738339	1.87695e-05	-7.23819e-05	0.000738339	1.87695e-05	7.23819e-05
831	AWBR	Sensory	ADFR	Sensory	4	0.000915513	0.642751	1.05438	0.0115762	0.000733913	0.00013193	-0.000118626	0.000733913	0.00013193	0.000118626
832	AWBR	Sensory	ASGR	Sensory	1	1.2986e-05	0.643507	1.05452	0.0115749	-0.000442415	1.11148e-06	-8.04243e-06	0.000442415	1.11148e-06	8.04243e-06
833	AWBR	Sensory	ASHR	Sensory	2	0.000422045	0.642983	1.05445	0.0115754	0.000372378	7.19059e-05	-5.02652e-05	0.000372378	7.19059e-05	5.02652e-05
834	AWBR	Sensory	AVBR	Inter	2	0.000292185	0.643264	1.05451	0.0115764	-6.45671e-05	1.57686e-05	-0.000140742	6.45671e-05	1.57686e-05	0.000140742
835	AWBR	Sensory	RIR	Inter	2	0.00032465	0.643073	1.0545	0.0115761	0.000233285	1.95509e-05	-0.000108573	0.000233285	1.95509e-05	0.000108573
836	AWBR	Sensory	AUAR	Sensory	1	0	0.643364	1.05451	0.0115757	-0.000220006	1.46066e-05	-7.43925e-05	0.000220006	1.46066e-05	7.43925e-05
837	AWBR	Sensory	SMBVR	Motor	1	0	0.643213	1.05452	0.0115748	1.48419e-05	0	0	1.48419e-05	0	0
838	AWBR	Sensory	RICL	Inter	1	1.9479e-05	0.643563	1.05448	0.0115783	-0.000528599	4.20335e-05	-0.00029757	0.000528599	4.20335e-05	0.00029757
839	AWBR	Sensory	AIZR	Inter	4	0.00177259	0.642664	1.05434	0.0115728	0.000868106	0.000178866	0.000176933	0.000868106	0.000178866	0.000176933
840	AWBR	Sensory	RMGR	Motor	1	0	0.643284	1.05451	0.0115751	-9.50517e-05	8.93591e-06	-2.88187e-05	9.50517e-05	8.93591e-06	2.88187e-05
841	ASIL	Sensory	ASKL	Sensory	2	0.000279199	0.643317	1.05449	0.0115744	-0.000147081	2.92176e-05	3.35101e-05	0.000147081	2.92176e-05	3.35101e-05
842	ASIL	Sensory	AWCL	Sensory	2	0.000350622	0.642898	1.05449	0.0115761	0.000504617	3.00177e-05	-0.000108573	0.000504617	3.00177e-05	0.000108573
843	ASIL	Sensory	AIBL	Inter	1	0	0.643135	1.05452	0.0115748	0.000135894	0	0	0.000135894	0	0
844	ASIL	Sensory	AWCR	Sensory	2	0.000188297	0.643077	1.05449	0.0115752	0.000225721	3.38658e-05	-3.01591e-05	0.000225721	3.38658e-05	3.01591e-05
845	ASIL	Sensory	ASIR	Sensory	1	1.2986e-05	0.644668	1.05452	0.011575	-0.0022467	5.50183e-06	-1.60849e-05	0.0022467	5.50183e-06	1.60849e-05
846	ASIL	Sensory	RIBL	Inter	1	0	0.643622	1.05452	0.0115748	-0.000620944	0	0	0.000620944	0	0
847	ASIL	Sensory	ASER	Sensory	1	0	0.643225	1.05452	0.0115748	-4.37078e-06	0	0	4.37078e-06	0	0
848	ASIL	Sensory	AIAL	Inter	2	0.00142197	0.641975	1.0535	0.0115963	0.00193907	0.000966235	-0.00185244	0.00193907	0.000966235	0.00185244
849	ASIL	Sensory	AIZL	Inter	1	0	0.643335	1.05452	0.0115748	-0.000175358	0	0	0.000175358	0	0
850	ASIL	Sensory	AIYL	Inter	2	0.00154533	0.642967	1.05443	0.0115778	0.000397342	8.84801e-05	-0.000259368	0.000397342	8.84801e-05	0.000259368
851	ASHL	Sensory	RIPL	Inter	1	1.2986e-05	0.643405	1.05452	0.011575	-0.000282913	1.36996e-06	-2.01061e-05	0.000282913	1.36996e-06	2.01061e-05
852	ASHL	Sensory	AVAL	Inter	2	0	0.643116	1.05452	0.0115748	0.000166152	0	0	0.000166152	0	0
853	ASHL	Sensory	RIAL	Inter	4	0.00101291	0.643044	1.05433	0.0115779	0.000278321	0.000181838	-0.000269421	0.000278321	0.000181838	0.000269421
854	ASHL	Sensory	ASKL	Sensory	1	0	0.643223	1.05452	0.0115748	-1.1315e-06	0	0	1.1315e-06	0	0
855	ASHL	Sensory	ADFL	Sensory	3	0.00346726	0.643019	1.05422	0.0115736	0.00031615	0.000286765	0.000107232	0.00031615	0.000286765	0.000107232
856	ASHL	Sensory	AIBL	Inter	5	0.000681765	0.642935	1.05448	0.0115771	0.000447769	4.37101e-05	-0.00019905	0.000447769	4.37101e-05	0.00019905
857	ASHL	Sensory	ASHR	Sensory	1	7.1423e-05	0.643519	1.0545	0.0115757	-0.00046017	2.10483e-05	-7.23819e-05	0.00046017	2.10483e-05	7.23819e-05
858	ASHL	Sensory	AVBL	Inter	6	0.00181804	0.643041	1.05437	0.0115761	0.000282799	0.000145774	-0.000112594	0.000282799	0.000145774	0.000112594
859	ASHL	Sensory	AIAL	Inter	7	0.00386983	0.642812	1.05403	0.0115791	0.000638884	0.000464931	-0.000369952	0.000638884	0.000464931	0.000369952
860	ASHL	Sensory	RIML	Motor	1	0	0.64323	1.05452	0.0115748	-1.09276e-05	0	0	1.09276e-05	0	0
861	ASHL	Sensory	AVDR	Inter	4	0.000142846	0.643034	1.05447	0.0115755	0.000293942	4.9222e-05	-6.03182e-05	0.000293942	4.9222e-05	6.03182e-05
862	ASHL	Sensory	AVDL	Inter	2	7.7916e-05	0.643231	1.05452	0.0115754	-1.28564e-05	6.86206e-06	-4.82546e-05	1.28564e-05	6.86206e-06	4.82546e-05
863	ASHL	Sensory	RICL	Inter	2	0.000142846	0.643297	1.05426	0.0115812	-0.000115615	0.000252233	-0.000550236	0.000115615	0.000252233	0.000550236
864	ASHL	Sensory	AIZL	Inter	1	0	0.642929	1.05449	0.011578	0.000455877	3.39512e-05	-0.000273778	0.000455877	3.39512e-05	0.000273778
865	ASHL	Sensory	ADAL	Inter	2	0.000162325	0.642656	1.0545	0.0115753	0.000880671	1.81916e-05	-3.95419e-05	0.000880671	1.81916e-05	3.95419e-05
866	ASHL	Sensory	RMGL	Motor	1	1.2986e-05	0.643065	1.05421	0.0115671	0.000244865	0.000300426	0.000664171	0.000244865	0.000300426	0.000664171
867	SIBDR	Inter	SIBVR	Inter	1	2.5972e-05	0.643062	1.05447	0.0115809	0.000249623	5.14598e-05	-0.00052879	0.000249623	5.14598e-05	0.00052879
868	SIBDR	Inter	RIBR	Inter	1	0.00209724	0.642345	1.05439	0.0115928	0.00136455	0.000128114	-0.00155353	0.00136455	0.000128114	0.00155353
869	SIBDR	Inter	AIML	Inter	1	0.00195439	0.643997	1.05436	0.0115884	-0.00120348	0.000156375	-0.00117218	0.00120348	0.000156375	0.00117218
870	ASGR	Sensory	AIBR	Inter	2	0	0.642954	1.05452	0.0115748	0.000417068	0	0	0.000417068	0	0
871	ASGR	Sensory	AINL	Inter	1	0.000486975	0.64366	1.05445	0.0115781	-0.000679592	7.37877e-05	-0.000280145	0.000679592	7.37877e-05	0.000280145
872	ASGR	Sensory	AIAR	Inter	10	0.00366205	0.642435	1.05331	0.0115653	0.00122406	0.00115094	0.000818317	0.00122406	0.00115094	0.000818317
873	ASGR	Sensory	AIZR	Inter	1	0	0.642946	1.05446	0.0115822	0.000430447	5.60734e-05	-0.000634682	0.000430447	5.60734e-05	0.000634682
874	ASGR	Sensory	AIYR	Inter	1	0	0.643462	1.05452	0.0115748	-0.000372086	0	0	0.000372086	0	0
875	AIBL	Inter	AVAL	Inter	2	0	0.64279	1.05452	0.0115748	0.000672487	0	0	0.000672487	0	0
876	AIBL	Inter	AFDL	Sensory	1	0.00270758	0.643318	1.05434	0.0115939	-0.000148318	0.000170238	-0.00165071	0.000148318	0.000170238	0.00165071
877	AIBL	Inter	SAADL	Inter	2	0.000506454	0.643113	1.05442	0.0115784	0.000170872	9.71024e-05	-0.000311644	0.000170872	9.71024e-05	0.000311644
878	AIBL	Inter	RIVL	Motor	1	0.000116874	0.643465	1.05452	0.011576	-0.00037675	4.87323e-06	-0.000104552	0.00037675	4.87323e-06	0.000104552
879	AIBL	Inter	SAADR	Inter	2	0.000532426	0.64309	1.05442	0.011578	0.000206958	9.79083e-05	-0.000277464	0.000206958	9.79083e-05	0.000277464
880	AIBL	Inter	AVBL	Inter	5	0.00552554	0.642848	1.05376	0.0115922	0.000582717	0.00072869	-0.00150393	0.000582717	0.00072869	0.00150393
881	AIBL	Inter	ASER	Sensory	1	0.000960964	0.64303	1.05448	0.011586	0.000299689	3.67537e-05	-0.000969113	0.000299689	3.67537e-05	0.000969113
882	AIBL	Inter	RIBR	Inter	4	0.00585409	0.642952	1.05389	0.0115786	0.000420139	0.000600946	-0.000322903	0.000420139	0.000600946	0.000322903
883	AIBL	Inter	SMDDR	Motor	4	0.000142846	0.643015	1.05448	0.0115753	0.000322548	4.07312e-05	-4.42334e-05	0.000322548	4.07312e-05	4.42334e-05
884	AIBL	Inter	RIML	Motor	2	5.1944e-05	0.64293	1.05452	0.011575	0.000455619	8.08613e-06	-2.01061e-05	0.000455619	8.08613e-06	2.01061e-05
885	AIBL	Inter	RIMR	Motor	14	0.0170896	0.642574	1.05177	0.0115755	0.00100829	0.00260818	-5.89778e-05	0.00100829	0.00260818	5.89778e-05
886	AIBL	Inter	AIYL	Inter	1	0.00102806	0.642774	1.0545	0.0115787	0.000697836	2.52207e-05	-0.000338452	0.000697836	2.52207e-05	0.000338452
887	AIBL	Inter	FLPL	Sensory	1	0.00110381	0.643583	1.05446	0.0115819	-0.000560021	5.99089e-05	-0.000611225	0.000560021	5.99089e-05	0.000611225
888	AIBL	Inter	RIGR	Inter	4	0.00525067	0.642979	1.05345	0.0115906	0.000379108	0.0010159	-0.00136051	0.000379108	0.0010159	0.00136051
889	AIBL	Inter	RIFL	Inter	1	0.000945814	0.643253	1.05447	0.0115784	-4.79599e-05	4.85174e-05	-0.000305612	4.79599e-05	4.85174e-05	0.000305612
890	AIBL	Inter	PVT	Inter	1	0.000127696	0.643207	1.05445	0.0115779	2.39781e-05	7.36917e-05	-0.00026473	2.39781e-05	7.36917e-05	0.00026473
891	AIBL	Inter	DVC	Inter	1	0	0.643213	1.05451	0.0115769	1.56578e-05	1.34798e-05	-0.000176933	1.56578e-05	1.34798e-05	0.000176933
892	ASHR	Sensory	AVAR	Inter	5	0.00161676	0.642948	1.05431	0.0115797	0.000427162	0.000206187	-0.000420217	0.000427162	0.000206187	0.000420217
893	ASHR	Sensory	RIAR	Inter	2	0.000181804	0.643207	1.05451	0.0115757	2.48567e-05	1.53724e-05	-7.23819e-05	2.48567e-05	1.53724e-05	7.23819e-05
894	ASHR	Sensory	ASKR	Sensory	1	8.4409e-05	0.643256	1.05452	0.0115755	-5.13103e-05	7.61754e-06	-6.03182e-05	5.13103e-05	7.61754e-06	6.03182e-05
895	ASHR	Sensory	AVER	Inter	3	1.2986e-05	0.643207	1.05451	0.011575	2.50313e-05	1.49851e-05	-1.20636e-05	2.50313e-05	1.49851e-05	1.20636e-05
896	ASHR	Sensory	ADFR	Sensory	2	0.000383087	0.642964	1.05448	0.0115777	0.000402419	3.70008e-05	-0.000253336	0.000402419	3.70008e-05	0.000253336
897	ASHR	Sensory	ASHL	Sensory	1	0.000110381	0.643519	1.0545	0.0115757	-0.00046017	2.10483e-05	-7.23819e-05	0.00046017	2.10483e-05	7.23819e-05
898	ASHR	Sensory	AIBR	Inter	3	0	0.643017	1.05452	0.0115748	0.000319634	0	0	0.000319634	0	0
899	ASHR	Sensory	AVBR	Inter	3	3.8958e-05	0.643024	1.05451	0.0115751	0.000308515	1.17045e-05	-2.41273e-05	0.000308515	1.17045e-05	2.41273e-05
900	ASHR	Sensory	AVDR	Inter	1	0	0.643217	1.05452	0.0115748	8.3299e-06	0	0	8.3299e-06	0	0
901	ASHR	Sensory	AVDL	Inter	5	0.000668779	0.643036	1.05441	0.0115772	0.000289942	0.000108076	-0.000203071	0.000289942	0.000108076	0.000203071
902	ASHR	Sensory	AIAR	Inter	10	0.00628522	0.642142	1.05361	0.0115879	0.00168024	0.000868909	-0.00112762	0.00168024	0.000868909	0.00112762
903	ASHR	Sensory	AIZR	Inter	1	0	0.64313	1.0545	0.0115761	0.000144406	2.25647e-05	-0.000113934	0.000144406	2.25647e-05	0.000113934
904	ASHR	Sensory	RICR	Inter	2	0.000305171	0.643265	1.05401	0.0115939	-6.57682e-05	0.000491236	-0.00165037	6.57682e-05	0.000491236	0.00165037
905	ASHR	Sensory	ADAR	Inter	3	0.000207776	0.642883	1.05447	0.0115767	0.000527642	4.91887e-05	-0.000160849	0.000527642	4.91887e-05	0.000160849
906	ASHR	Sensory	RMGR	Motor	3	0.00161459	0.642873	1.05419	0.0115844	0.000543618	0.00031209	-0.000832391	0.000543618	0.00031209	0.000832391
907	ASHR	Sensory	HSNR	Motor	1	4.5451e-05	0.643153	1.05452	0.0115752	0.000108344	2.32279e-06	-3.01591e-05	0.000108344	2.32279e-06	3.01591e-05
908	ASHR	Sensory	PVPR	Inter	1	0	0.643242	1.05452	0.0115748	-2.98829e-05	0	0	2.98829e-05	0	0
909	AWCR	Sensory	AWCL	Sensory	5	0.00189596	0.641931	1.05426	0.0115692	0.00200768	0.000252143	0.000484556	0.00200768	0.000252143	0.000484556
910	AWCR	Sensory	ASGR	Sensory	1	0	0.643262	1.05452	0.0115748	-6.05014e-05	0	0	6.05014e-05	0	0
911	AWCR	Sensory	AIBR	Inter	4	0.000473989	0.642713	1.05444	0.0115779	0.000791832	8.04814e-05	-0.000269421	0.000791832	8.04814e-05	0.000269421
912	AWCR	Sensory	ASEL	Sensory	1	0	0.642925	1.05452	0.0115748	0.000463423	0	0	0.000463423	0	0
913	AWCR	Sensory	AIAR	Inter	2	0	0.642454	1.05452	0.0115748	0.00119467	0	0	0.00119467	0	0
914	AWCR	Sensory	AIYR	Inter	9	0.00420746	0.642855	1.05382	0.011576	0.000571044	0.000668607	-0.00010053	0.000571044	0.000668607	0.00010053
915	AWCR	Sensory	AIYL	Inter	4	0.00312313	0.642483	1.0544	0.01158	0.00114949	0.000119428	-0.000446355	0.00114949	0.000119428	0.000446355
916	AWAR	Sensory	AFDR	Sensory	7	0.000831104	0.642501	1.05428	0.0115748	0.00112247	0.000232294	4.02121e-06	0.00112247	0.000232294	4.02121e-06
917	AWAR	Sensory	ADFR	Sensory	3	0.000363608	0.642689	1.05444	0.0115746	0.000829102	7.98609e-05	1.60849e-05	0.000829102	7.98609e-05	1.60849e-05
918	AWAR	Sensory	AWAL	Sensory	1	1.2986e-05	0.644284	1.05452	0.0115753	-0.00164966	6.48474e-06	-4.02121e-05	0.00164966	6.48474e-06	4.02121e-05
919	AWAR	Sensory	AWBR	Sensory	1	0.000123367	0.643152	1.05451	0.0115752	0.00010945	8.91265e-06	-3.01591e-05	0.00010945	8.91265e-06	3.01591e-05
920	AWAR	Sensory	ASEL	Sensory	1	2.5972e-05	0.64332	1.05452	0.011575	-0.000151184	3.28022e-06	-1.20636e-05	0.000151184	3.28022e-06	1.20636e-05
921	AWAR	Sensory	ASER	Sensory	2	0.000207776	0.642862	1.05449	0.0115747	0.000560563	3.25858e-05	1.20636e-05	0.000560563	3.25858e-05	1.20636e-05
922	AWAR	Sensory	RIR	Inter	2	0.000246734	0.643082	1.0545	0.0115762	0.000219215	1.98394e-05	-0.000120636	0.000219215	1.98394e-05	0.000120636
923	AWAR	Sensory	AUAR	Sensory	1	0	0.643344	1.05452	0.0115748	-0.000188216	0	0	0.000188216	0	0
924	AWAR	Sensory	AIAR	Inter	1	0	0.642917	1.05431	0.0115749	0.000474979	0.000204985	-6.03182e-06	0.000474979	0.000204985	6.03182e-06
925	AWAR	Sensory	AIZR	Inter	8	0.00302574	0.642669	1.0537	0.0115913	0.000860153	0.000781431	-0.00142351	0.000860153	0.000781431	0.00142351
926	AWAR	Sensory	AIYR	Inter	2	0	0.642607	1.05452	0.0115748	0.000956772	0	0	0.000956772	0	0
927	AWAR	Sensory	RIFR	Inter	2	0.000344129	0.643403	1.05449	0.011576	-0.000280528	2.85212e-05	-0.000106562	0.000280528	2.85212e-05	0.000106562
928	AWAR	Sensory	RIGR	Inter	1	0	0.643399	1.05452	0.0115748	-0.000274227	0	0	0.000274227	0	0
929	SIBVL	Inter	SIBDL	Inter	1	0.000103888	0.645643	1.05451	0.0115754	-0.00376275	1.55823e-05	-4.82546e-05	0.00376275	1.55823e-05	4.82546e-05
930	SIBVL	Inter	RIBL	Inter	1	0.000623328	0.641111	1.05447	0.0115785	0.00328297	5.47243e-05	-0.000315665	0.00328297	5.47243e-05	0.000315665
931	SIBVL	Inter	AVBL	Inter	1	0.00155183	0.642632	1.0545	0.0115763	0.000918719	2.17084e-05	-0.000130689	0.000918719	2.17084e-05	0.000130689
932	SIBVL	Inter	AVBR	Inter	1	0.000512947	0.642669	1.05451	0.0115759	0.000860667	1.06515e-05	-9.44985e-05	0.000860667	1.06515e-05	9.44985e-05
933	SIBVL	Inter	SDQR	Inter	1	0.000986936	0.643443	1.05449	0.011581	-0.000342458	3.55615e-05	-0.000532811	0.000342458	3.55615e-05	0.000532811
934	RIVL	Motor	SMDVL	Motor	1	0	0.64312	1.0544	0.011575	0.000159779	0.000117321	-1.80955e-05	0.000159779	0.000117321	1.80955e-05
935	RIVL	Motor	RIAL	Inter	1	0	0.642933	1.05452	0.0115748	0.000450529	0	0	0.000450529	0	0
936	RIVL	Motor	RMDL	Motor	2	0.000428538	0.643181	1.05447	0.0115759	6.47892e-05	5.18237e-05	-9.24879e-05	6.47892e-05	5.18237e-05	9.24879e-05
937	RIVL	Motor	RIAR	Inter	1	0	0.642933	1.05452	0.0115748	0.000449665	0	0	0.000449665	0	0
938	RIVL	Motor	AIBL	Inter	1	0	0.643465	1.05452	0.011576	-0.00037675	4.87323e-06	-0.000104552	0.00037675	4.87323e-06	0.000104552
939	RIVL	Motor	SAADR	Inter	3	0.00245435	0.643412	1.05428	0.0115766	-0.00029482	0.000230727	-0.000156827	0.00029482	0.000230727	0.000156827
940	RIVL	Motor	RIVR	Motor	2	0.000103888	0.642814	1.05448	0.0115757	0.00063496	4.04006e-05	-8.04243e-05	0.00063496	4.04006e-05	8.04243e-05
941	RIVL	Motor	SMDDR	Motor	1	0	0.64313	1.05452	0.0115748	0.0001443	0	0	0.0001443	0	0
942	RIVL	Motor	SIAVR	Inter	2	0.00151287	0.643368	1.05439	0.0115731	-0.000226658	0.000123292	0.000144764	0.000226658	0.000123292	0.000144764
943	RIVL	Motor	SDQR	Inter	2	0.000986936	0.643286	1.05442	0.0115815	-9.79708e-05	9.45841e-05	-0.000579055	9.79708e-05	9.45841e-05	0.000579055
944	SMDDL	Motor	RIAL	Inter	1	0	0.643059	1.05452	0.0115748	0.000254245	0	0	0.000254245	0	0
945	SMDDL	Motor	SMDVR	Motor	2	0.00105619	0.642683	1.05448	0.0115729	0.000838435	3.81657e-05	0.00016554	0.000838435	3.81657e-05	0.00016554
946	SMDDL	Motor	RIAR	Inter	2	0.00112978	0.643037	1.05441	0.0115776	0.000288264	0.000107137	-0.000237252	0.000288264	0.000107137	0.000237252
947	SMDDL	Motor	RMDDL	Motor	1	0	0.642991	1.05452	0.0115749	0.000360181	2.88985e-06	-8.04243e-06	0.000360181	2.88985e-06	8.04243e-06
948	SMDDL	Motor	RIBL	Inter	1	6.06013e-05	0.642901	1.05452	0.011575	0.000499652	0	-1.80955e-05	0.000499652	0	1.80955e-05
949	SMDDL	Motor	RIBR	Inter	1	0.000138517	0.643175	1.05451	0.0115763	7.37994e-05	1.16915e-05	-0.000128679	7.37994e-05	1.16915e-05	0.000128679
950	SMDDL	Motor	RIS	Inter	1	0.00225307	0.643216	1.05444	0.0115835	1.06755e-05	7.61778e-05	-0.000747276	1.06755e-05	7.61778e-05	0.000747276
951	SAADR	Inter	OLLL	Sensory	1	0.000647136	0.643502	1.05448	0.0115795	-0.000433809	4.00701e-05	-0.000404802	0.000433809	4.00701e-05	0.000404802
952	SAADR	Inter	AVAR	Inter	3	0.00387199	0.643111	1.05419	0.0115826	0.000173649	0.000313503	-0.000669532	0.000173649	0.000313503	0.000669532
953	SAADR	Inter	RMDDR	Motor	1	0	0.643783	1.0545	0.0115771	-0.000871891	2.64274e-05	-0.000195699	0.000871891	2.64274e-05	0.000195699
954	SAADR	Inter	AIBR	Inter	1	0	0.643096	1.05452	0.0115748	0.000196255	0	0	0.000196255	0	0
955	SAADR	Inter	RMFL	Motor	1	9.7395e-05	0.643413	1.05452	0.0115757	-0.000295313	5.69828e-06	-7.84137e-05	0.000295313	5.69828e-06	7.84137e-05
956	SAADR	Inter	RIML	Motor	4	0.000363608	0.643089	1.05444	0.0115762	0.000208525	8.18409e-05	-0.000116615	0.000208525	8.18409e-05	0.000116615
957	SAADR	Inter	RIMR	Motor	5	0.0028158	0.643047	1.05417	0.0115788	0.00027364	0.000334622	-0.000348505	0.00027364	0.000334622	0.000348505
958	SAADR	Inter	RMGL	Motor	1	0.000305171	0.643374	1.05451	0.0115787	-0.000234598	1.39593e-05	-0.00033175	0.000234598	1.39593e-05	0.00033175
959	RMHL	Motor	RMDR	Motor	1	0	0.643212	1.05452	0.0115748	1.7182e-05	0	0	1.7182e-05	0	0
960	RMHL	Motor	SIBVR	Inter	1	1.2986e-05	0.643445	1.0545	0.0115764	-0.00034632	2.4606e-05	-0.000136721	0.00034632	2.4606e-05	0.000136721
961	RMHL	Motor	RMGL	Motor	3	0.00928066	0.642733	1.05307	0.0115833	0.000761872	0.00138055	-0.000736552	0.000761872	0.00138055	0.000736552
962	RMDDR	Motor	URYDL	Sensory	1	0.000720723	0.643267	1.05445	0.0115761	-6.86705e-05	7.21262e-05	-0.000114605	6.86705e-05	7.21262e-05	0.000114605
963	RMDDR	Motor	OLQVR	Sensory	1	0.0010194	0.6433	1.05445	0.0115818	-0.000120051	7.23521e-05	-0.000599831	0.000120051	7.23521e-05	0.000599831
964	RMDDR	Motor	RMDVL	Motor	12	0.00503208	0.641933	1.05389	0.0115685	0.00200523	0.000596531	0.000548896	0.00200523	0.000596531	0.000548896
965	RMDDR	Motor	RMDVR	Motor	1	1.2986e-05	0.643098	1.05452	0.0115751	0.000194168	3.33741e-06	-2.41273e-05	0.000194168	3.33741e-06	2.41273e-05
966	RMDDR	Motor	SAADR	Inter	1	0.000296514	0.643783	1.0545	0.0115771	-0.000871891	2.64274e-05	-0.000195699	0.000871891	2.64274e-05	0.000195699
967	RMDDR	Motor	SMDDR	Motor	1	1.9479e-05	0.643081	1.05452	0.011575	0.00021954	2.10798e-06	-1.20636e-05	0.00021954	2.10798e-06	1.20636e-05
968	ASIR	Sensory	AWCL	Sensory	1	0	0.642846	1.05452	0.0115748	0.000585268	0	0	0.000585268	0	0
969	ASIR	Sensory	ASIL	Sensory	1	1.2986e-05	0.644668	1.05452	0.011575	-0.0022467	5.50183e-06	-1.60849e-05	0.0022467	5.50183e-06	1.60849e-05
970	ASIR	Sensory	ASHR	Sensory	1	6.493e-05	0.643595	1.05452	0.0115753	-0.000579664	9.42842e-07	-4.02121e-05	0.000579664	9.42842e-07	4.02121e-05
971	ASIR	Sensory	AWCR	Sensory	2	0.000155832	0.642588	1.05452	0.0115753	0.000987013	6.25592e-06	-4.42334e-05	0.000987013	6.25592e-06	4.42334e-05
972	ASIR	Sensory	AIBR	Inter	1	0	0.643163	1.05452	0.0115748	9.31618e-05	0	0	9.31618e-05	0	0
973	ASIR	Sensory	ASEL	Sensory	2	0.00106485	0.643471	1.05443	0.0115785	-0.000386046	9.00324e-05	-0.000317676	0.000386046	9.00324e-05	0.000317676
974	ASIR	Sensory	AIAL	Inter	1	0	0.642986	1.05452	0.0115748	0.00036802	0	0	0.00036802	0	0
975	ASIR	Sensory	AIAR	Inter	5	0.00257123	0.642207	1.05329	0.0115827	0.00157932	0.00116972	-0.000679585	0.00157932	0.00116972	0.000679585
976	AVHL	Inter	ADFR	Sensory	3	0.00562727	0.643131	1.05382	0.0115641	0.000142432	0.000668857	0.00092823	0.000142432	0.000668857	0.00092823
977	AVHL	Inter	AWBR	Sensory	1	0.000640643	0.643234	1.05449	0.0115757	-1.72455e-05	3.48977e-05	-7.77435e-05	1.72455e-05	3.48977e-05	7.77435e-05
978	AVHL	Inter	AVHR	Inter	2	0	0.642788	1.05452	0.0115748	0.00067496	0	0	0.00067496	0	0
979	AVHL	Inter	AVBL	Inter	1	0	0.643124	1.05452	0.0115748	0.000153604	0	0	0.000153604	0	0
980	AVHL	Inter	AVJL	Inter	3	0.00045451	0.643039	1.05446	0.0115757	0.00028603	5.72944e-05	-8.04243e-05	0.00028603	5.72944e-05	8.04243e-05
981	AVHL	Inter	AVBR	Inter	1	0	0.643033	1.05452	0.0115748	0.000295487	0	0	0.000295487	0	0
982	AVHL	Inter	RIR	Inter	3	0.00125964	0.643219	1.05439	0.0115789	5.52725e-06	0.000123828	-0.000351856	5.52725e-06	0.000123828	0.000351856
983	AVHL	Inter	RIMR	Motor	1	0	0.643286	1.05452	0.0115748	-9.81616e-05	0	0	9.81616e-05	0	0
984	AVHL	Inter	SMBVR	Motor	2	0.00038958	0.643343	1.05449	0.0115768	-0.000186562	3.58342e-05	-0.000174923	0.000186562	3.58342e-05	0.000174923
985	AVHL	Inter	AVDL	Inter	1	0	0.64328	1.05452	0.0115748	-8.91341e-05	0	0	8.91341e-05	0	0
986	AVHL	Inter	SMBDR	Motor	1	0	0.64336	1.05452	0.0115748	-0.000212958	0	0	0.000212958	0	0
987	AVHL	Inter	AVFR	Inter	5	0.0171545	0.642331	1.05368	0.0115522	0.00138662	0.000802375	0.0019523	0.00138662	0.000802375	0.0019523
988	AVHL	Inter	AVFL	Inter	3	0	0.64218	1.0545	0.0115758	0.0016206	2.44319e-05	-8.24349e-05	0.0016206	2.44319e-05	8.24349e-05
989	AVHL	Inter	VD01	Motor	1	0	0.643471	1.05452	0.0115748	-0.000385673	0	0	0.000385673	0	0
990	AVHL	Inter	PVPR	Inter	2	0.000220762	0.643267	1.05448	0.0115763	-6.88548e-05	4.31441e-05	-0.000130689	6.88548e-05	4.31441e-05	0.000130689
991	AVHL	Inter	PVQR	Inter	2	0.0141028	0.643053	1.05414	0.0115134	0.000263704	0.000362699	0.00530398	0.000263704	0.000362699	0.00530398
992	AVHL	Inter	PVQL	Inter	1	1.9479e-05	0.643223	1.05452	0.0115749	-5.01303e-07	0	-6.03182e-06	5.01303e-07	0	6.03182e-06
993	AVHL	Inter	PHBR	Sensory	1	2.5972e-05	0.644222	1.05452	0.0115752	-0.00155364	3.32361e-06	-3.21697e-05	0.00155364	3.32361e-06	3.21697e-05
994	AVHR	Inter	ADLL	Sensory	1	0.000285692	0.643324	1.0545	0.0115758	-0.000157423	2.3696e-05	-8.84667e-05	0.000157423	2.3696e-05	8.84667e-05
995	AVHR	Inter	ADLR	Sensory	2	0.00289588	0.643399	1.05428	0.0115623	-0.000273851	0.000227348	0.00107769	0.000273851	0.000227348	0.00107769
996	AVHR	Inter	AVHL	Inter	2	0	0.642788	1.05452	0.0115748	0.00067496	0	0	0.00067496	0	0
997	AVHR	Inter	AVBL	Inter	2	7.7916e-05	0.642892	1.05452	0.0115751	0.000513417	5.11017e-06	-2.41273e-05	0.000513417	5.11017e-06	2.41273e-05
998	AVHR	Inter	AVJR	Inter	4	0.00109732	0.643095	1.05436	0.0115777	0.000199053	0.000156489	-0.000245294	0.000199053	0.000156489	0.000245294
999	AVHR	Inter	AVBR	Inter	1	0	0.643036	1.05452	0.0115748	0.000289911	0	0	0.000289911	0	0
1000	AVHR	Inter	RIR	Inter	4	0.00357115	0.643257	1.05392	0.0115741	-5.31139e-05	0.000569296	6.09884e-05	5.31139e-05	0.000569296	6.09884e-05
1001	AVHR	Inter	SMBDL	Motor	1	0	0.643442	1.05452	0.0115748	-0.000341106	0	0	0.000341106	0	0
1002	AVHR	Inter	AVDR	Inter	1	0	0.643177	1.05452	0.0115748	7.12527e-05	0	0	7.12527e-05	0	0
1003	AVHR	Inter	SMBVL	Motor	1	0	0.643445	1.05452	0.0115748	-0.00034639	0	0	0.00034639	0	0
1004	AVHR	Inter	AVFR	Inter	2	0	0.64239	1.05452	0.0115748	0.00129453	0	0	0.00129453	0	0
1005	AVHR	Inter	AVFL	Inter	5	0.000805132	0.642403	1.05377	0.0115635	0.00127481	0.0007184	0.000977155	0.00127481	0.0007184	0.000977155
1006	AVHR	Inter	AQR	Sensory	2	0	0.64326	1.05452	0.0115748	-5.80051e-05	0	0	5.80051e-05	0	0
1007	AVHR	Inter	RIGL	Inter	1	0	0.643275	1.05452	0.0115748	-8.20744e-05	0	0	8.20744e-05	0	0
1008	AVHR	Inter	PVPL	Inter	3	0.00106485	0.643006	1.05437	0.0115736	0.000337184	0.000145563	0.000108573	0.000337184	0.000145563	0.000108573
1009	AVHR	Inter	PVNL	Inter	1	0	0.643247	1.05452	0.0115748	-3.78854e-05	0	0	3.78854e-05	0	0
1010	RIVR	Motor	RMEV	Motor	1	0.000103888	0.643448	1.05451	0.0115761	-0.000350126	1.04198e-05	-0.000108573	0.000350126	1.04198e-05	0.000108573
1011	RIVR	Motor	RMDVR	Motor	1	0	0.643145	1.05452	0.0115748	0.00012141	0	0	0.00012141	0	0
1012	RIVR	Motor	RIAL	Inter	2	0	0.642678	1.05452	0.0115748	0.000846316	0	0	0.000846316	0	0
1013	RIVR	Motor	SMDVR	Motor	4	0.000720723	0.642687	1.05438	0.0115748	0.000833289	0.00013998	2.99741e-16	0.000833289	0.00013998	2.99741e-16
1014	RIVR	Motor	RIAR	Inter	2	0	0.642543	1.05452	0.0115748	0.00105673	0	0	0.00105673	0	0
1015	RIVR	Motor	RMDR	Motor	1	0	0.643236	1.05452	0.0115748	-2.03628e-05	0	0	2.03628e-05	0	0
1016	RIVR	Motor	RMDDL	Motor	1	0	0.643213	1.05452	0.0115748	1.48468e-05	0	0	1.48468e-05	0	0
1017	RIVR	Motor	SAADL	Inter	2	0.00187648	0.643537	1.05434	0.0115804	-0.000489188	0.000176827	-0.000483216	0.000489188	0.000176827	0.000483216
1018	RIVR	Motor	RIVL	Motor	2	3.8958e-05	0.642814	1.05448	0.0115757	0.00063496	4.04006e-05	-8.04243e-05	0.00063496	4.04006e-05	8.04243e-05
1019	RIVR	Motor	SMDDL	Motor	2	1.2986e-05	0.642912	1.05452	0.0115749	0.00048339	8.43192e-07	-8.04243e-06	0.00048339	8.43192e-07	8.04243e-06
1020	RIVR	Motor	AIBR	Inter	1	3.8958e-05	0.643441	1.05452	0.0115752	-0.000339648	3.15791e-06	-3.61909e-05	0.000339648	3.15791e-06	3.61909e-05
1021	RIVR	Motor	SIAVL	Inter	2	0.00298029	0.643253	1.05427	0.0115605	-4.67689e-05	0.000243751	0.0012325	4.67689e-05	0.000243751	0.0012325
1022	RIVR	Motor	SDQR	Inter	2	0.00402566	0.643409	1.05426	0.0115863	-0.000289113	0.000252519	-0.00099324	0.000289113	0.000252519	0.00099324
1023	AIBR	Inter	SMDVL	Motor	1	0	0.643318	1.05452	0.0115748	-0.00014758	0	0	0.00014758	0	0
1024	AIBR	Inter	RIAL	Inter	1	0	0.643104	1.05452	0.0115748	0.000184047	0	0	0.000184047	0	0
1025	AIBR	Inter	AVAR	Inter	1	0	0.643002	1.05452	0.0115748	0.00034294	0	0	0.00034294	0	0
1026	AIBR	Inter	AVEL	Inter	1	0	0.643088	1.05452	0.0115748	0.00020997	0	0	0.00020997	0	0
1027	AIBR	Inter	AFDR	Sensory	1	0.00227255	0.643834	1.05442	0.0115808	-0.000949978	0.00010093	-0.000516726	0.000949978	0.00010093	0.000516726
1028	AIBR	Inter	SAADL	Inter	1	0	0.643082	1.05452	0.0115748	0.000219364	0	0	0.000219364	0	0
1029	AIBR	Inter	SMDDL	Motor	3	0.00084409	0.643169	1.05435	0.0115781	8.29268e-05	0.000161422	-0.000287517	8.29268e-05	0.000161422	0.000287517
1030	AIBR	Inter	RIVR	Motor	1	0	0.643441	1.05452	0.0115752	-0.000339648	3.15791e-06	-3.61909e-05	0.000339648	3.15791e-06	3.61909e-05
1031	AIBR	Inter	RIBL	Inter	4	0.00705789	0.643034	1.05365	0.0115697	0.00029338	0.000825517	0.000444344	0.00029338	0.000825517	0.000444344
1032	AIBR	Inter	AVBR	Inter	3	0.00186998	0.642969	1.05441	0.0115837	0.000394817	0.000108888	-0.000766041	0.000394817	0.000108888	0.000766041
1033	AIBR	Inter	RIML	Motor	17	0.0155767	0.642579	1.05223	0.0115293	0.00100105	0.00217826	0.00393194	0.00100105	0.00217826	0.00393194
1034	AIBR	Inter	RIMR	Motor	1	0	0.643148	1.05452	0.0115748	0.00011538	0	0	0.00011538	0	0
1035	AIBR	Inter	RIS	Inter	1	0	0.642936	1.05452	0.0115748	0.000445528	0	0	0.000445528	0	0
1036	AIBR	Inter	VB01	Motor	3	0.00375295	0.643131	1.05373	0.0115861	0.00014306	0.000749096	-0.000973134	0.00014306	0.000749096	0.000973134
1037	AIBR	Inter	RIGL	Inter	3	0.00362309	0.642995	1.05389	0.01159	0.000353314	0.000597002	-0.00130891	0.000353314	0.000597002	0.00130891
1038	AIBR	Inter	DB01	Motor	1	0	0.643387	1.05452	0.0115748	-0.00025493	0	0	0.00025493	0	0
1039	AIBR	Inter	PVT	Inter	1	0.000233748	0.643202	1.05446	0.0115767	3.20379e-05	5.97822e-05	-0.00016621	3.20379e-05	5.97822e-05	0.00016621
1040	AIBR	Inter	DVC	Inter	2	0.00370101	0.643174	1.05336	0.0115755	7.6181e-05	0.00110113	-5.50906e-05	7.6181e-05	0.00110113	5.50906e-05
1041	RIBL	Inter	OLQDL	Sensory	2	0.00332009	0.642612	1.05353	0.0115604	0.000949419	0.000940079	0.00124591	0.000949419	0.000940079	0.00124591
1042	RIBL	Inter	OLQVL	Sensory	1	0.00117523	0.641928	1.05448	0.0115805	0.0020134	4.27299e-05	-0.000490588	0.0020134	4.27299e-05	0.000490588
1043	RIBL	Inter	BAGR	Sensory	1	0.000153668	0.643062	1.05451	0.0115768	0.000249446	9.45447e-06	-0.000167551	0.000249446	9.45447e-06	0.000167551
1044	RIBL	Inter	AVAL	Inter	2	0	0.642996	1.05452	0.0115748	0.000351642	0	0	0.000351642	0	0
1045	RIBL	Inter	RIAL	Inter	3	0.00358414	0.642225	1.0544	0.0115854	0.00155101	0.000112627	-0.000916167	0.00155101	0.000112627	0.000916167
1046	RIBL	Inter	SMDVR	Motor	4	0.000941485	0.643067	1.05413	0.0115831	0.000241773	0.000375326	-0.000711755	0.000241773	0.000375326	0.000711755
1047	RIBL	Inter	AVEL	Inter	2	6.493e-05	0.642971	1.05451	0.011575	0.000391851	1.0305e-05	-2.01061e-05	0.000391851	1.0305e-05	2.01061e-05
1048	RIBL	Inter	SIBDL	Inter	1	0.0012077	0.639994	1.0539	0.0115725	0.00501903	0.00059497	0.000203742	0.00501903	0.00059497	0.000203742
1049	RIBL	Inter	AVER	Inter	5	0.0286731	0.642891	1.05219	0.0114964	0.000515179	0.00221753	0.00677776	0.000515179	0.00221753	0.00677776
1050	RIBL	Inter	SIBVL	Inter	1	0	0.641111	1.05447	0.0115785	0.00328297	5.47243e-05	-0.000315665	0.00328297	5.47243e-05	0.000315665
1051	RIBL	Inter	SMDDL	Motor	1	0	0.642901	1.05452	0.011575	0.000499652	0	-1.80955e-05	0.000499652	0	1.80955e-05
1052	RIBL	Inter	AIBR	Inter	2	0.00123367	0.643086	1.05445	0.0115859	0.000211771	7.30668e-05	-0.000955038	0.000211771	7.30668e-05	0.000955038
1053	RIBL	Inter	AVBL	Inter	1	0	0.643039	1.05452	0.0115748	0.000285633	0	0	0.000285633	0	0
1054	RIBL	Inter	SIBVR	Inter	1	0	0.643134	1.05441	0.0115721	0.000137118	0.000105222	0.000236581	0.000137118	0.000105222	0.000236581
1055	RIBL	Inter	AUAL	Sensory	1	0.000678519	0.643132	1.0545	0.0115854	0.000140893	2.49545e-05	-0.000915831	0.000140893	2.49545e-05	0.000915831
1056	RIBL	Inter	SIADL	Inter	1	0	0.643531	1.0527	0.0115209	-0.000479975	0.00172593	0.00465456	0.000479975	0.00172593	0.00465456
1057	RIBL	Inter	AVBR	Inter	2	0	0.642965	1.05452	0.0115748	0.000400384	0	0	0.000400384	0	0
1058	RIBL	Inter	RIBR	Inter	3	0.00237644	0.642311	1.05411	0.0115909	0.00141685	0.00039304	-0.00139067	0.00141685	0.00039304	0.00139067
1059	RIBL	Inter	SMBDL	Motor	1	0	0.643356	1.05452	0.0115753	-0.000208072	5.12363e-06	-4.42334e-05	0.000208072	5.12363e-06	4.42334e-05
1060	RIBL	Inter	AVDR	Inter	1	0	0.643217	1.05452	0.0115748	8.93143e-06	0	0	8.93143e-06	0	0
1061	RIBL	Inter	SIAVL	Inter	1	0.000331143	0.643424	1.05269	0.0115233	-0.00031305	0.00173552	0.00445148	0.00031305	0.00173552	0.00445148
1062	RIBL	Inter	RIGL	Inter	1	0	0.642672	1.05452	0.011575	0.00085546	7.82739e-06	-1.87657e-05	0.00085546	7.82739e-06	1.87657e-05
1063	RIBL	Inter	PVT	Inter	1	0.000315993	0.643159	1.05451	0.0115768	9.90574e-05	1.42169e-05	-0.000172242	9.90574e-05	1.42169e-05	0.000172242
1064	RMFL	Motor	URBR	Sensory	1	0.00208611	0.643719	1.05439	0.0115793	-0.000771148	0.000122076	-0.000383758	0.000771148	0.000122076	0.000383758
1065	RMFL	Motor	RMDR	Motor	3	0.000571384	0.64312	1.05437	0.0115782	0.0001588	0.000143111	-0.000289527	0.0001588	0.000143111	0.000289527
1066	RMFL	Motor	AVKR	Inter	4	0.00207451	0.642972	1.05424	0.0115791	0.000389052	0.000268478	-0.000367941	0.000389052	0.000268478	0.000367941
1067	RMFL	Motor	AVKL	Inter	4	0.000840844	0.642585	1.05434	0.011578	0.000991095	0.000170108	-0.000277464	0.000991095	0.000170108	0.000277464
1068	RMFL	Motor	RIGR	Inter	1	0	0.643154	1.05452	0.0115748	0.000106979	0	0	0.000106979	0	0
1069	RMFL	Motor	RMGR	Motor	1	0.000123367	0.643398	1.05452	0.0115764	-0.000273001	7.73079e-06	-0.000136721	0.000273001	7.73079e-06	0.000136721
1070	RMFL	Motor	PVT	Inter	1	0	0.643162	1.05452	0.0115748	9.38746e-05	0	0	9.38746e-05	0	0
1071	AVBL	Inter	RID	Motor	1	0	0.643125	1.05452	0.0115748	0.000151712	0	0	0.000151712	0	0
1072	AVBL	Inter	AVAL	Inter	7	0.0226801	0.637215	1.05334	0.0115726	0.00934063	0.00112528	0.000191008	0.00934063	0.00112528	0.000191008
1073	AVBL	Inter	AVAR	Inter	7	0.010681	0.637891	1.0535	0.0115727	0.00828889	0.000969138	0.000182965	0.00828889	0.000969138	0.000182965
1074	AVBL	Inter	AVEL	Inter	1	0	0.643073	1.05452	0.0115748	0.000232772	0	0	0.000232772	0	0
1075	AVBL	Inter	AVER	Inter	2	0.000188297	0.64302	1.0545	0.0115767	0.000315444	2.17773e-05	-0.00016487	0.000315444	2.17773e-05	0.00016487
1076	AVBL	Inter	SIBVL	Inter	1	0	0.642632	1.0545	0.0115763	0.000918719	2.17084e-05	-0.000130689	0.000918719	2.17084e-05	0.000130689
1077	AVBL	Inter	RIBL	Inter	1	0	0.643039	1.05452	0.0115748	0.000285633	0	0	0.000285633	0	0
1078	AVBL	Inter	AVBR	Inter	4	0.000493468	0.636706	1.05439	0.0115802	0.0101318	0.000129108	-0.000468471	0.0101318	0.000129108	0.000468471
1079	AVBL	Inter	RIBR	Inter	1	0	0.643182	1.05452	0.0115748	6.27283e-05	0	0	6.27283e-05	0	0
1080	AVBL	Inter	AVDR	Inter	2	0.00141547	0.642765	1.05444	0.0115786	0.000711973	7.99767e-05	-0.00033041	0.000711973	7.99767e-05	0.00033041
1081	AVBL	Inter	AVDL	Inter	1	0	0.642848	1.05452	0.0115748	0.000582831	0	0	0.000582831	0	0
1082	AVBL	Inter	AVL	Motor	1	0	0.643155	1.05452	0.0115748	0.00010563	0	0	0.00010563	0	0
1083	AVBL	Inter	VB02	Motor	4	0.00655144	0.641292	1.05319	0.0115912	0.00300132	0.00126556	-0.00141681	0.00300132	0.00126556	0.00141681
1084	AVBL	Inter	AQR	Sensory	1	0	0.643073	1.05449	0.0115757	0.000232592	3.07015e-05	-7.23819e-05	0.000232592	3.07015e-05	7.23819e-05
1085	AVBL	Inter	VB01	Motor	1	0	0.642904	1.05452	0.0115748	0.000494749	0	0	0.000494749	0	0
1086	AVBL	Inter	VA02	Motor	1	0	0.643414	1.05452	0.0115748	-0.000297764	0	0	0.000297764	0	0
1087	AVBL	Inter	DB03	Motor	1	0	0.643055	1.05452	0.0115748	0.00025992	0	0	0.00025992	0	0
1088	AVBL	Inter	SDQR	Inter	1	0.000409059	0.64302	1.05437	0.0115768	0.000315404	0.000150004	-0.000170902	0.000315404	0.000150004	0.000170902
1089	AVBL	Inter	VB04	Motor	1	0	0.642821	1.0545	0.0115757	0.000623783	2.36247e-05	-7.97541e-05	0.000623783	2.36247e-05	7.97541e-05
1090	AVBL	Inter	AS03	Motor	1	0	0.643404	1.05452	0.0115748	-0.000282328	0	0	0.000282328	0	0
1091	AVBL	Inter	VB05	Motor	1	0	0.642611	1.05449	0.0115782	0.000951057	3.17387e-05	-0.000293549	0.000951057	3.17387e-05	0.000293549
1092	AVBL	Inter	DB04	Motor	1	0	0.642686	1.05451	0.0115756	0.000834906	9.27013e-06	-6.76904e-05	0.000834906	9.27013e-06	6.76904e-05
1093	AVBL	Inter	AS04	Motor	1	0	0.643306	1.05452	0.0115748	-0.000130297	0	0	0.000130297	0	0
1094	AVBL	Inter	VB06	Motor	1	0	0.642585	1.05452	0.0115748	0.000990899	0	0	0.000990899	0	0
1095	AVBL	Inter	VC03	Motor	1	0.0030582	0.643121	1.05442	0.0116021	0.000157548	9.53489e-05	-0.00235844	0.000157548	9.53489e-05	0.00235844
1096	AVBL	Inter	AS05	Motor	1	0	0.643046	1.05452	0.0115748	0.000274702	0	0	0.000274702	0	0
1097	AVBL	Inter	VB07	Motor	2	0.000173147	0.641476	1.05445	0.0115765	0.00271591	6.7749e-05	-0.000148115	0.00271591	6.7749e-05	0.000148115
1098	AVBL	Inter	DB05	Motor	1	0	0.643698	1.05452	0.0115748	-0.000739368	0	0	0.000739368	0	0
1099	AVBL	Inter	AS06	Motor	1	0	0.643423	1.05452	0.0115748	-0.00031154	0	0	0.00031154	0	0
1100	AVBL	Inter	VA07	Motor	1	0	0.643129	1.05452	0.0115748	0.000145292	0	0	0.000145292	0	0
1101	AVBL	Inter	VB08	Motor	7	0.00264914	0.643504	1.05301	0.0115735	-0.000438072	0.00143905	0.000115543	0.000438072	0.00143905	0.000115543
1102	AVBL	Inter	AS07	Motor	2	0	0.646248	1.05452	0.0115748	-0.00470393	0	0	0.00470393	0	0
1103	AVBL	Inter	VB09	Motor	1	0	0.643236	1.05452	0.0115748	-2.04656e-05	0	0	2.04656e-05	0	0
1104	AVBL	Inter	DB06	Motor	2	0	0.643904	1.05452	0.0115751	-0.00105981	4.73941e-06	-2.41273e-05	0.00105981	4.73941e-06	2.41273e-05
1105	AVBL	Inter	VB10	Motor	2	0.000499961	0.642869	1.05394	0.01157	0.000549127	0.000555787	0.000420217	0.000549127	0.000555787	0.000420217
1106	AVBL	Inter	AS09	Motor	1	0	0.643815	1.05452	0.0115748	-0.000920226	0	0	0.000920226	0	0
1107	AVBL	Inter	VA10	Motor	1	0	0.646636	1.05452	0.0115748	-0.0053059	0	0	0.0053059	0	0
1108	AVBL	Inter	VB11	Motor	2	0.00338935	0.642889	1.05367	0.0115909	0.00051857	0.000811239	-0.00138598	0.00051857	0.000811239	0.00138598
1109	AVBL	Inter	DB07	Motor	2	0.000266213	0.643062	1.05386	0.0115783	0.00024928	0.000633083	-0.00029757	0.00024928	0.000633083	0.00029757
1110	AVBL	Inter	AS10	Motor	1	0	0.643635	1.05452	0.0115748	-0.000640705	0	0	0.000640705	0	0
1111	AVBL	Inter	DVA	Inter	1	0	0.642288	1.05452	0.0115748	0.00145249	0	0	0.00145249	0	0
1112	AVBL	Inter	PVNR	Inter	1	0	0.643196	1.05452	0.0115748	4.13898e-05	0	0	4.13898e-05	0	0
1113	SIBVR	Inter	SIBDR	Inter	1	0.0010194	0.643062	1.05447	0.0115809	0.000249623	5.14598e-05	-0.00052879	0.000249623	5.14598e-05	0.00052879
1114	SIBVR	Inter	RMHL	Motor	1	0.000331143	0.643445	1.0545	0.0115764	-0.00034632	2.4606e-05	-0.000136721	0.00034632	2.4606e-05	0.000136721
1115	SIBVR	Inter	RIBL	Inter	1	0.00267079	0.643134	1.05441	0.0115721	0.000137118	0.000105222	0.000236581	0.000137118	0.000105222	0.000236581
1116	SIBVR	Inter	RIBR	Inter	1	0.000465332	0.642367	1.0545	0.0115779	0.00133071	2.15434e-05	-0.000267411	0.00133071	2.15434e-05	0.000267411
1117	ASEL	Sensory	RIAR	Inter	1	0	0.643449	1.05452	0.0115748	-0.000351487	0	0	0.000351487	0	0
1118	ASEL	Sensory	AWCL	Sensory	4	0.00180505	0.64251	1.05437	0.0115839	0.00110799	0.000143614	-0.000782126	0.00110799	0.000143614	0.000782126
1119	ASEL	Sensory	ADFR	Sensory	1	5.1944e-05	0.643438	1.05452	0.0115749	-0.000334943	3.93763e-06	-8.04243e-06	0.000334943	3.93763e-06	8.04243e-06
1120	ASEL	Sensory	AIBL	Inter	7	0.00199984	0.64298	1.05418	0.0115824	0.00037755	0.000326889	-0.000655458	0.00037755	0.000326889	0.000655458
1121	ASEL	Sensory	AWCR	Sensory	1	0	0.642925	1.05452	0.0115748	0.000463423	0	0	0.000463423	0	0
1122	ASEL	Sensory	AIBR	Inter	4	0.000285692	0.643078	1.05451	0.011576	0.000224826	1.65529e-05	-0.000104552	0.000224826	1.65529e-05	0.000104552
1123	ASEL	Sensory	AIAL	Inter	3	0.000422045	0.642767	1.05447	0.0115773	0.000707786	4.83018e-05	-0.000217146	0.000707786	4.83018e-05	0.000217146
1124	ASEL	Sensory	AIYR	Inter	6	0.000363608	0.642723	1.05438	0.0115755	0.000777094	0.000136694	-5.6297e-05	0.000777094	0.000136694	5.6297e-05
1125	ASEL	Sensory	AIYL	Inter	13	0.00235047	0.641339	1.05389	0.0115751	0.00292775	0.000604928	-2.81485e-05	0.00292775	0.000604928	2.81485e-05
1126	AVJR	Inter	AVAL	Inter	1	0	0.643012	1.05452	0.0115748	0.000327679	0	0	0.000327679	0	0
1127	AVJR	Inter	AVAR	Inter	1	0	0.642886	1.05452	0.0115748	0.000522854	0	0	0.000522854	0	0
1128	AVJR	Inter	AVER	Inter	3	0.000233748	0.643191	1.05447	0.0115757	4.89705e-05	4.85222e-05	-7.23819e-05	4.89705e-05	4.85222e-05	7.23819e-05
1129	AVJR	Inter	AVBL	Inter	3	0.000136353	0.64278	1.05451	0.0115753	0.000688551	1.10342e-05	-4.22227e-05	0.000688551	1.10342e-05	4.22227e-05
1130	AVJR	Inter	AVJL	Inter	5	0.000818118	0.642554	1.05432	0.0115728	0.00103928	0.000194777	0.000175258	0.00103928	0.000194777	0.000175258
1131	AVJR	Inter	AVBR	Inter	1	0	0.64299	1.05452	0.0115748	0.000361915	0	0	0.000361915	0	0
1132	AVJR	Inter	AVDR	Inter	3	0.000220762	0.642784	1.05448	0.011575	0.000681179	4.01556e-05	-1.87657e-05	0.000681179	4.01556e-05	1.87657e-05
1133	AVJR	Inter	AVDL	Inter	1	0	0.643056	1.05452	0.0115748	0.000258357	0	0	0.000258357	0	0
1134	AVJR	Inter	SABVL	Inter	1	0	0.643891	1.05452	0.0115748	-0.00103962	0	0	0.00103962	0	0
1135	AVJR	Inter	PVQR	Inter	1	0.000298678	0.64331	1.0545	0.0115769	-0.000135501	1.98654e-05	-0.000178944	0.000135501	1.98654e-05	0.000178944
1136	AVJR	Inter	PVCL	Inter	3	0.000915513	0.642889	1.05449	0.0115826	0.000519249	3.33648e-05	-0.000672883	0.000519249	3.33648e-05	0.000672883
1137	AVJR	Inter	PVCR	Inter	4	0.00227904	0.642874	1.05427	0.0115768	0.000541906	0.000244435	-0.000172912	0.000541906	0.000244435	0.000172912
1138	AUAL	Sensory	AVAL	Inter	3	0.00193491	0.643145	1.05432	0.0115874	0.000120445	0.000191711	-0.00108774	0.000120445	0.000191711	0.00108774
1139	AUAL	Sensory	RIAL	Inter	5	0.000675272	0.642509	1.05427	0.0115769	0.00110985	0.000243604	-0.000176933	0.00110985	0.000243604	0.000176933
1140	AUAL	Sensory	AVEL	Inter	3	0.000149339	0.643063	1.05448	0.0115753	0.000248388	3.98241e-05	-3.82015e-05	0.000248388	3.98241e-05	3.82015e-05
1141	AUAL	Sensory	AWBL	Sensory	1	0.000863569	0.643249	1.05449	0.0115738	-4.03289e-05	3.0774e-05	9.04773e-05	4.03289e-05	3.0774e-05	9.04773e-05
1142	AUAL	Sensory	RIBL	Inter	9	0.00149339	0.642827	1.05417	0.0115739	0.000614519	0.0003311	8.04243e-05	0.000614519	0.0003311	8.04243e-05
1143	AUAL	Sensory	AUAR	Sensory	1	0.000116874	0.643691	1.0545	0.0115768	-0.000728419	1.96155e-05	-0.000172912	0.000728419	1.96155e-05	0.000172912
1144	AUAL	Sensory	AVDR	Inter	1	0	0.643326	1.05452	0.0115748	-0.000161262	0	0	0.000161262	0	0
1145	AUAL	Sensory	AINR	Inter	1	0.00316858	0.643447	1.05441	0.0115734	-0.000348341	0.000111886	0.000120636	0.000348341	0.000111886	0.000120636
1146	SIADL	Inter	RIBL	Inter	1	0.00355816	0.643531	1.0527	0.0115209	-0.000479975	0.00172593	0.00465456	0.000479975	0.00172593	0.00465456
1147	RMHR	Motor	RMER	Motor	1	0.000357115	0.643415	1.0545	0.0115766	-0.00029982	1.87394e-05	-0.000152806	0.00029982	1.87394e-05	0.000152806
1148	RMHR	Motor	RMGL	Motor	1	0.000995593	0.643153	1.05444	0.0115828	0.000108032	7.58093e-05	-0.000689638	0.000108032	7.58093e-05	0.000689638
1149	RMHR	Motor	RMGR	Motor	1	0.00273139	0.643194	1.05436	0.0115772	4.45388e-05	0.000153752	-0.000208433	4.45388e-05	0.000153752	0.000208433
1150	AVJL	Inter	AVAL	Inter	2	0	0.642481	1.05452	0.0115748	0.0011528	0	0	0.0011528	0	0
1151	AVJL	Inter	AVAR	Inter	1	0	0.643032	1.05452	0.0115748	0.000295793	0	0	0.000295793	0	0
1152	AVJL	Inter	AVEL	Inter	1	0	0.643186	1.05452	0.0115748	5.69434e-05	0	0	5.69434e-05	0	0
1153	AVJL	Inter	AVHL	Inter	2	0.00703408	0.643086	1.05423	0.0116178	0.000211973	0.000274401	-0.00371627	0.000211973	0.000274401	0.00371627
1154	AVJL	Inter	AVBL	Inter	1	0	0.643033	1.05452	0.0115748	0.000294649	0	0	0.000294649	0	0
1155	AVJL	Inter	AVJR	Inter	4	0.00152586	0.642683	1.05432	0.0115728	0.000839704	0.000194777	0.000175258	0.000839704	0.000194777	0.000175258
1156	AVJL	Inter	AVBR	Inter	4	6.493e-05	0.642774	1.05449	0.011575	0.000697831	2.723e-05	-2.01061e-05	0.000697831	2.723e-05	2.01061e-05
1157	AVJL	Inter	AVDR	Inter	2	9.52307e-05	0.642755	1.05452	0.0115751	0.000727322	6.93612e-06	-2.74783e-05	0.000727322	6.93612e-06	2.74783e-05
1158	AVJL	Inter	AVDL	Inter	1	0	0.64307	1.05452	0.0115748	0.000237852	0	0	0.000237852	0	0
1159	AVJL	Inter	RIS	Inter	2	0.00168602	0.643425	1.05439	0.0115817	-0.000314882	0.000126066	-0.000593129	0.000314882	0.000126066	0.000593129
1160	AVJL	Inter	AVFR	Inter	1	0	0.643189	1.05452	0.0115748	5.24684e-05	0	0	5.24684e-05	0	0
1161	AVJL	Inter	RIFR	Inter	1	0.000934992	0.64312	1.0545	0.0115808	0.000159144	2.37844e-05	-0.000514045	0.000159144	2.37844e-05	0.000514045
1162	AVJL	Inter	HSNR	Motor	1	0.000138517	0.643048	1.05452	0.0115757	0.00027186	8.14093e-06	-7.6068e-05	0.00027186	8.14093e-06	7.6068e-05
1163	AVJL	Inter	PVCL	Inter	2	0	0.642906	1.05389	0.011597	0.000492333	0.000603288	-0.00191343	0.000492333	0.000603288	0.00191343
1164	AVJL	Inter	PVCR	Inter	5	0.00272057	0.642367	1.05386	0.0115758	0.00133048	0.000633595	-8.77965e-05	0.00133048	0.000633595	8.77965e-05
1165	AVJL	Inter	PVNR	Inter	1	0	0.643055	1.05452	0.0115748	0.0002603	0	0	0.0002603	0	0
1166	AVJL	Inter	PLMR	Sensory	2	0.00336337	0.643188	1.0542	0.0115848	5.3338e-05	0.00031037	-0.000858529	5.3338e-05	0.00031037	0.000858529
1167	ASER	Sensory	AFDL	Sensory	2	0.00051944	0.642318	1.05448	0.0115743	0.00140604	4.58982e-05	4.42334e-05	0.00140604	4.58982e-05	4.42334e-05
1168	ASER	Sensory	AFDR	Sensory	2	0.000272706	0.642378	1.05447	0.0115763	0.00131317	4.98694e-05	-0.000128679	0.00131317	4.98694e-05	0.000128679
1169	ASER	Sensory	AWCL	Sensory	1	0	0.643043	1.05452	0.0115748	0.000278879	0	0	0.000278879	0	0
1170	ASER	Sensory	AIBL	Inter	2	0	0.642912	1.05452	0.0115748	0.000482878	0	0	0.000482878	0	0
1171	ASER	Sensory	AWCR	Sensory	1	0	0.642938	1.05452	0.0115748	0.000441874	0	0	0.000441874	0	0
1172	ASER	Sensory	AWAR	Sensory	1	0	0.643014	1.05452	0.0115748	0.000323841	0	0	0.000323841	0	0
1173	ASER	Sensory	AIBR	Inter	10	0.00154533	0.642524	1.05412	0.0115782	0.0010856	0.000386187	-0.000295559	0.0010856	0.000386187	0.000295559
1174	ASER	Sensory	AIAL	Inter	2	9.0902e-05	0.642992	1.05451	0.0115756	0.000358221	1.38216e-05	-6.43394e-05	0.000358221	1.38216e-05	6.43394e-05
1175	ASER	Sensory	AIAR	Inter	3	0.00225956	0.642709	1.05433	0.0115783	0.000797886	0.000186262	-0.00029757	0.000797886	0.000186262	0.00029757
1176	ASER	Sensory	AIYR	Inter	14	0.00427239	0.642109	1.05352	0.0115697	0.00173095	0.000953067	0.000438312	0.00173095	0.000953067	0.000438312
1177	ASER	Sensory	AIYL	Inter	4	0.00295648	0.642641	1.05422	0.0115658	0.000904634	0.000290567	0.000779445	0.000904634	0.000290567	0.000779445
1178	AVBR	Inter	RID	Motor	2	0	0.642715	1.05452	0.0115764	0.000789381	8.18502e-06	-0.000138732	0.000789381	8.18502e-06	0.000138732
1179	AVBR	Inter	AVAL	Inter	6	0.0126678	0.639155	1.05372	0.0115778	0.0063236	0.000758631	-0.000259368	0.0063236	0.000758631	0.000259368
1180	AVBR	Inter	AVAR	Inter	7	0.0117112	0.639191	1.05327	0.0115628	0.00626823	0.00119153	0.0010368	0.00626823	0.00119153	0.0010368
1181	AVBR	Inter	SIBVL	Inter	1	0	0.642669	1.05451	0.0115759	0.000860667	1.06515e-05	-9.44985e-05	0.000860667	1.06515e-05	9.44985e-05
1182	AVBR	Inter	RIBL	Inter	1	0	0.643074	1.05452	0.0115748	0.000230863	0	0	0.000230863	0	0
1183	AVBR	Inter	AVBL	Inter	4	0.000675272	0.636706	1.05439	0.0115802	0.0101318	0.000129108	-0.000468471	0.0101318	0.000129108	0.000468471
1184	AVBR	Inter	RIBR	Inter	1	0	0.643242	1.05452	0.0115748	-2.95291e-05	0	0	2.95291e-05	0	0
1185	AVBR	Inter	VB02	Motor	1	0	0.641938	1.05452	0.0115748	0.00199715	0	0	0.00199715	0	0
1186	AVBR	Inter	DB02	Motor	1	0	0.642939	1.05452	0.0115748	0.000440774	0	0	0.000440774	0	0
1187	AVBR	Inter	DD01	Motor	1	0	0.643199	1.05452	0.0115748	3.74229e-05	0	0	3.74229e-05	0	0
1188	AVBR	Inter	DB01	Motor	3	0.00368802	0.641661	1.05265	0.0115735	0.00242711	0.00178078	0.000114605	0.00242711	0.00178078	0.000114605
1189	AVBR	Inter	AS01	Motor	1	0	0.643435	1.05452	0.0115748	-0.000329701	0	0	0.000329701	0	0
1190	AVBR	Inter	VB03	Motor	1	0	0.642623	1.05443	0.0115784	0.00093193	8.44278e-05	-0.000313655	0.00093193	8.44278e-05	0.000313655
1191	AVBR	Inter	DB03	Motor	1	0	0.642772	1.05452	0.0115748	0.000700494	0	0	0.000700494	0	0
1192	AVBR	Inter	VD03	Motor	1	0	0.64305	1.05452	0.0115748	0.0002678	0	0	0.0002678	0	0
1193	AVBR	Inter	VB04	Motor	1	0	0.642849	1.05451	0.0115766	0.00058134	9.82881e-06	-0.000156157	0.00058134	9.82881e-06	0.000156157
1194	AVBR	Inter	AS03	Motor	1	0	0.64324	1.05452	0.0115748	-2.72528e-05	0	0	2.72528e-05	0	0
1195	AVBR	Inter	VA04	Motor	1	0	0.643172	1.05452	0.0115748	7.92271e-05	0	0	7.92271e-05	0	0
1196	AVBR	Inter	DB04	Motor	1	0	0.642557	1.05451	0.0115768	0.0010354	8.24518e-06	-0.000172242	0.0010354	8.24518e-06	0.000172242
1197	AVBR	Inter	AS04	Motor	1	0	0.643364	1.05452	0.0115748	-0.000219856	0	0	0.000219856	0	0
1198	AVBR	Inter	VB06	Motor	2	0.000999922	0.642484	1.05373	0.0115769	0.00114791	0.000752649	-0.000178944	0.00114791	0.000752649	0.000178944
1199	AVBR	Inter	AS05	Motor	1	0	0.643191	1.05452	0.0115748	4.85345e-05	0	0	4.85345e-05	0	0
1200	AVBR	Inter	VB07	Motor	2	0.000361444	0.642054	1.05447	0.0115789	0.00181721	4.94187e-05	-0.000357218	0.00181721	4.94187e-05	0.000357218
1201	AVBR	Inter	DB05	Motor	1	0	0.643875	1.05452	0.0115748	-0.0010139	0	0	0.0010139	0	0
1202	AVBR	Inter	AS06	Motor	2	0	0.643161	1.05452	0.0115748	9.56735e-05	0	0	9.56735e-05	0	0
1203	AVBR	Inter	DA05	Motor	1	0	0.643195	1.05452	0.0115748	4.24665e-05	0	0	4.24665e-05	0	0
1204	AVBR	Inter	HSNR	Motor	1	0.00201932	0.643081	1.05446	0.0115909	0.000219851	5.96919e-05	-0.00138866	0.000219851	5.96919e-05	0.00138866
1205	AVBR	Inter	VB08	Motor	3	0.000246734	0.641735	1.0545	0.0115766	0.00231254	2.64299e-05	-0.000150125	0.00231254	2.64299e-05	0.000150125
1206	AVBR	Inter	AS07	Motor	3	0	0.645686	1.05452	0.0115748	-0.00383025	0	0	0.00383025	0	0
1207	AVBR	Inter	VA08	Motor	1	0	0.642221	1.05452	0.0115748	0.00155662	0	0	0.00155662	0	0
1208	AVBR	Inter	VB09	Motor	6	0.0019479	0.64078	1.05398	0.0115808	0.00379759	0.000519659	-0.000516726	0.00379759	0.000519659	0.000516726
1209	AVBR	Inter	DB06	Motor	1	0	0.644401	1.05452	0.0115748	-0.0018315	0	0	0.0018315	0	0
1210	AVBR	Inter	VA09	Motor	2	0	0.642387	1.05452	0.0115748	0.00129938	0	0	0.00129938	0	0
1211	AVBR	Inter	VB10	Motor	1	0	0.642999	1.05452	0.0115748	0.000348147	0	0	0.000348147	0	0
1212	AVBR	Inter	VD10	Motor	1	0	0.642877	1.05452	0.0115748	0.000537005	0	0	0.000537005	0	0
1213	AVBR	Inter	VB11	Motor	1	0	0.643065	1.05452	0.0115748	0.000244775	0	0	0.000244775	0	0
1214	AVBR	Inter	DB07	Motor	1	0	0.643348	1.05452	0.0115748	-0.000195299	0	0	0.000195299	0	0
1215	AVBR	Inter	AS10	Motor	1	0	0.643952	1.05452	0.0115748	-0.00113315	0	0	0.00113315	0	0
1216	AVBR	Inter	DVA	Inter	1	0	0.641967	1.05452	0.0115748	0.00195227	0	0	0.00195227	0	0
1217	AVBR	Inter	PVNL	Inter	2	0.00639344	0.642976	1.05349	0.0116098	0.000383996	0.000982458	-0.00302315	0.000383996	0.000982458	0.00302315
1218	RIBR	Inter	OLQDR	Sensory	2	0.00460205	0.642788	1.054	0.0115809	0.000674967	0.000499925	-0.000521915	0.000674967	0.000499925	0.000521915
1219	RIBR	Inter	BAGL	Sensory	2	0.00177908	0.643008	1.05419	0.0115879	0.000334202	0.000317889	-0.00113063	0.000334202	0.000317889	0.00113063
1220	RIBR	Inter	OLQVR	Sensory	1	0.000357115	0.642896	1.05451	0.0115764	0.000508178	9.58031e-06	-0.000138732	0.000508178	9.58031e-06	0.000138732
1221	RIBR	Inter	SMDVL	Motor	2	0.000142846	0.643128	1.0544	0.011585	0.000147584	0.00011721	-0.000881316	0.000147584	0.00011721	0.000881316
1222	RIBR	Inter	AVAR	Inter	2	0	0.64301	1.05452	0.0115748	0.000330834	0	0	0.000330834	0	0
1223	RIBR	Inter	RIAR	Inter	2	0.000461003	0.642227	1.05448	0.0115765	0.00154761	3.84964e-05	-0.000142753	0.00154761	3.84964e-05	0.000142753
1224	RIBR	Inter	AVEL	Inter	3	0.0102741	0.642915	1.05392	0.0115534	0.00047756	0.000576855	0.00184909	0.00047756	0.000576855	0.00184909
1225	RIBR	Inter	RIH	Inter	1	0.00316858	0.643011	1.05437	0.0115875	0.000329644	0.000144881	-0.00109243	0.000329644	0.000144881	0.00109243
1226	RIBR	Inter	AVER	Inter	2	8.4409e-05	0.642954	1.05452	0.011575	0.00041735	2.45426e-06	-2.01061e-05	0.00041735	2.45426e-06	2.01061e-05
1227	RIBR	Inter	SIBDR	Inter	1	0.000525933	0.642345	1.05439	0.0115928	0.00136455	0.000128114	-0.00155353	0.00136455	0.000128114	0.00155353
1228	RIBR	Inter	AIBL	Inter	2	0.00124016	0.643026	1.05446	0.0115814	0.000305941	6.37542e-05	-0.000566991	0.000305941	6.37542e-05	0.000566991
1229	RIBR	Inter	SMDDL	Motor	2	6.493e-05	0.643192	1.05451	0.0115763	4.68595e-05	1.16915e-05	-0.000128679	4.68595e-05	1.16915e-05	0.000128679
1230	RIBR	Inter	RIBL	Inter	3	0.00153018	0.642311	1.05411	0.0115909	0.00141685	0.00039304	-0.00139067	0.00141685	0.00039304	0.00139067
1231	RIBR	Inter	AVBL	Inter	1	0	0.643182	1.05452	0.0115748	6.27283e-05	0	0	6.27283e-05	0	0
1232	RIBR	Inter	SIBVR	Inter	1	1.9479e-05	0.642367	1.0545	0.0115779	0.00133071	2.15434e-05	-0.000267411	0.00133071	2.15434e-05	0.000267411
1233	RIBR	Inter	AVBR	Inter	1	0	0.643242	1.05452	0.0115748	-2.95291e-05	0	0	2.95291e-05	0	0
1234	RIBR	Inter	SMDDR	Motor	1	0	0.643097	1.05452	0.0115757	0.000195066	3.82378e-06	-8.04243e-05	0.000195066	3.82378e-06	8.04243e-05
1235	RIBR	Inter	SIADR	Inter	1	0.0013289	0.64329	1.05274	0.0115284	-0.000104826	0.00169066	0.00400781	0.000104826	0.00169066	0.00400781
1236	RIBR	Inter	SMBDR	Motor	1	0.000207776	0.643211	1.05451	0.0115774	1.86582e-05	8.54053e-06	-0.000221167	1.86582e-05	8.54053e-06	0.000221167
1237	RIBR	Inter	AIZR	Inter	1	0.000298678	0.64312	1.05451	0.0115799	0.000159327	1.01971e-05	-0.000438312	0.000159327	1.01971e-05	0.000438312
1238	RIBR	Inter	SIAVR	Inter	1	0.000461003	0.643646	1.05277	0.0115288	-0.000658194	0.00166692	0.00397966	0.000658194	0.00166692	0.00397966
1239	RIBR	Inter	RIGR	Inter	2	0.00160161	0.642531	1.05442	0.0115851	0.00107564	9.967e-05	-0.000891905	0.00107564	9.967e-05	0.000891905
1240	RIBR	Inter	PVT	Inter	1	0.000147175	0.643086	1.05451	0.0115755	0.000212816	9.09661e-06	-6.09884e-05	0.000212816	9.09661e-06	6.09884e-05
1241	RMFR	Motor	RMDL	Motor	2	0.000567055	0.643897	1.05443	0.0115784	-0.00104832	8.56869e-05	-0.000312314	0.00104832	8.56869e-05	0.000312314
1242	RMFR	Motor	AVKR	Inter	3	0.00218922	0.642787	1.05429	0.0115792	0.000676781	0.000224996	-0.000380675	0.000676781	0.000224996	0.000380675
1243	RMFR	Motor	AVKL	Inter	3	0.000834351	0.642671	1.05438	0.0115781	0.000857282	0.000140096	-0.000281485	0.000857282	0.000140096	0.000281485
1244	SMDDR	Motor	RIAL	Inter	2	0.00254093	0.643134	1.05425	0.011579	0.000138362	0.000260078	-0.00036392	0.000138362	0.000260078	0.00036392
1245	SMDDR	Motor	RIAR	Inter	1	0	0.6431	1.05452	0.0115748	0.000190649	0	0	0.000190649	0	0
1246	SMDDR	Motor	RMDDR	Motor	1	0	0.643081	1.05452	0.011575	0.00021954	2.10798e-06	-1.20636e-05	0.00021954	2.10798e-06	1.20636e-05
1247	SMDDR	Motor	RIBR	Inter	1	9.0902e-05	0.643097	1.05452	0.0115757	0.000195066	3.82378e-06	-8.04243e-05	0.000195066	3.82378e-06	8.04243e-05
1248	SMDDR	Motor	RIS	Inter	1	0.00181155	0.643147	1.05444	0.0115829	0.000118123	7.79164e-05	-0.00069701	0.000118123	7.79164e-05	0.00069701
1249	SMDDR	Motor	VD01	Motor	1	0.00058437	0.643799	1.05448	0.0115771	-0.00089661	3.75329e-05	-0.000197039	0.00089661	3.75329e-05	0.000197039
1250	AIAL	Inter	ASKL	Sensory	3	0.00553204	0.642195	1.05389	0.0115917	0.0015984	0.000598377	-0.00145702	0.0015984	0.000598377	0.00145702
1251	AIAL	Inter	ASGL	Sensory	1	9.30663e-05	0.642777	1.05452	0.0115751	0.000692954	0	-2.88187e-05	0.000692954	0	2.88187e-05
1252	AIAL	Inter	AWAL	Sensory	1	0	0.642905	1.05452	0.0115748	0.000494447	0	0	0.000494447	0	0
1253	AIAL	Inter	ASIL	Sensory	2	0.00382438	0.641975	1.0535	0.0115963	0.00193907	0.000966235	-0.00185244	0.00193907	0.000966235	0.00185244
1254	AIAL	Inter	ASHL	Sensory	1	0.000181804	0.643117	1.0545	0.011576	0.00016467	1.99451e-05	-0.000106562	0.00016467	1.99451e-05	0.000106562
1255	AIAL	Inter	AIBL	Inter	10	0.0155053	0.641707	1.05043	0.0115655	0.00235697	0.00388236	0.000806253	0.00235697	0.00388236	0.000806253
1256	AIAL	Inter	AWCR	Sensory	1	4.5451e-05	0.64312	1.05452	0.011575	0.000158906	0	-2.01061e-05	0.000158906	0	2.01061e-05
1257	AIAL	Inter	ASER	Sensory	3	0.0098066	0.642912	1.05324	0.0115445	0.000482178	0.00121464	0.00262116	0.000482178	0.00121464	0.00262116
1258	AIAL	Inter	AIAR	Inter	1	0	0.642908	1.05452	0.0115748	0.000488905	0	0	0.000488905	0	0
1259	AIAL	Inter	AIZL	Inter	1	0	0.642687	1.05452	0.0115748	0.0008324	0	0	0.0008324	0	0
1260	AIAL	Inter	AIML	Inter	2	0.00456891	0.642753	1.0541	0.0115876	0.000730282	0.000401365	-0.00110449	0.000730282	0.000401365	0.00110449
1261	AIAL	Inter	ADAL	Inter	1	0.000116874	0.643136	1.05451	0.0115758	0.000134622	1.08035e-05	-8.24349e-05	0.000134622	1.08035e-05	8.24349e-05
1262	AIAL	Inter	RMGL	Motor	1	0	0.643033	1.05452	0.0115748	0.000294809	0	0	0.000294809	0	0
1263	AIAL	Inter	RIFL	Inter	1	0.000112545	0.643264	1.05452	0.011575	-6.45704e-05	3.13068e-06	-1.60849e-05	6.45704e-05	3.13068e-06	1.60849e-05
1264	AIAL	Inter	HSNL	Motor	1	0.00115684	0.643135	1.05451	0.0115825	0.00013644	9.99915e-06	-0.000667522	0.00013644	9.99915e-06	0.000667522
1265	RIR	Inter	BAGL	Sensory	1	1.2986e-05	0.643377	1.05452	0.011575	-0.000240446	8.52997e-07	-1.20636e-05	0.000240446	8.52997e-07	1.20636e-05
1266	RIR	Inter	BAGR	Sensory	2	0.000142846	0.64305	1.05448	0.0115755	0.000268218	3.93621e-05	-5.6297e-05	0.000268218	3.93621e-05	5.6297e-05
1267	RIR	Inter	URXL	Sensory	5	0.0104927	0.643079	1.05301	0.0115478	0.000223739	0.0014315	0.00233096	0.000223739	0.0014315	0.00233096
1268	RIR	Inter	RIAL	Inter	5	0.00201283	0.642664	1.05429	0.0115786	0.00086833	0.000218214	-0.00032974	0.00086833	0.000218214	0.00032974
1269	RIR	Inter	URXR	Sensory	2	0.00469444	0.643265	1.05385	0.0115757	-6.5694e-05	0.000640502	-8.04243e-05	6.5694e-05	0.000640502	8.04243e-05
1270	RIR	Inter	RIAR	Inter	1	0	0.643101	1.05452	0.0115748	0.000189878	0	0	0.000189878	0	0
1271	RIR	Inter	AFDR	Sensory	1	0.000532426	0.643695	1.05451	0.0115775	-0.000735066	1.62487e-05	-0.000229209	0.000735066	1.62487e-05	0.000229209
1272	RIR	Inter	AWBR	Sensory	1	0.00178233	0.643144	1.05444	0.0115805	0.000121677	8.02162e-05	-0.000493269	0.000121677	8.02162e-05	0.000493269
1273	RIR	Inter	AUAL	Sensory	1	0	0.64313	1.05452	0.0115748	0.000143796	0	0	0.000143796	0	0
1274	RIR	Inter	AIZR	Inter	5	0.00494767	0.642812	1.05393	0.0115782	0.000638749	0.000565608	-0.000292878	0.000638749	0.000565608	0.000292878
1275	RIR	Inter	AIZL	Inter	6	0.00384386	0.642797	1.05378	0.0115757	0.000661366	0.000701586	-8.04243e-05	0.000661366	0.000701586	8.04243e-05
1276	RIR	Inter	RIGL	Inter	1	0	0.642931	1.05452	0.0115748	0.000453785	0	0	0.000453785	0	0
1277	RIR	Inter	HSNL	Motor	1	0.00186782	0.64326	1.05446	0.0115827	-5.78647e-05	5.76738e-05	-0.000679585	5.78647e-05	5.76738e-05	0.000679585
1278	RIR	Inter	PVPL	Inter	1	0	0.643345	1.05452	0.0115748	-0.00019057	0	0	0.00019057	0	0
1279	RIR	Inter	DVA	Inter	2	0.000363608	0.643202	1.05449	0.0115757	3.26793e-05	3.33706e-05	-8.04243e-05	3.26793e-05	3.33706e-05	8.04243e-05
1280	SMBDL	Motor	RMED	Motor	3	0.0029673	0.643292	1.05426	0.011576	-0.000108031	0.0002509	-0.000106227	0.000108031	0.0002509	0.000106227
1281	SMBDL	Motor	SAAVR	Inter	2	0.00319456	0.643131	1.05385	0.0115602	0.000142158	0.000639057	0.00126166	0.000142158	0.000639057	0.00126166
1282	SMBDL	Motor	AVAR	Inter	1	0	0.643159	1.05452	0.0115748	9.84878e-05	0	0	9.84878e-05	0	0
1283	SMBDL	Motor	SAADL	Inter	1	2.5972e-05	0.643651	1.05452	0.0115751	-0.000666149	3.16958e-06	-2.81485e-05	0.000666149	3.16958e-06	2.81485e-05
1284	SMBDL	Motor	RIBL	Inter	1	7.1423e-05	0.643356	1.05452	0.0115753	-0.000208072	5.12363e-06	-4.42334e-05	0.000208072	5.12363e-06	4.42334e-05
1285	SMBDL	Motor	AVKR	Inter	1	0.000142846	0.643106	1.05448	0.0115795	0.000181318	4.23121e-05	-0.000404132	0.000181318	4.23121e-05	0.000404132
1286	SMBDL	Motor	AVKL	Inter	1	6.493e-05	0.6431	1.05452	0.0115757	0.000190164	5.63321e-06	-7.64031e-05	0.000190164	5.63321e-06	7.64031e-05
1287	RIML	Motor	SAAVL	Inter	3	0.0106009	0.643178	1.05369	0.0115603	6.88814e-05	0.000792651	0.00125763	6.88814e-05	0.000792651	0.00125763
1288	RIML	Motor	SMDVL	Motor	1	0	0.643352	1.05452	0.0115748	-0.000201858	0	0	0.000201858	0	0
1289	RIML	Motor	AVAL	Inter	1	0	0.643012	1.05452	0.0115748	0.000327349	0	0	0.000327349	0	0
1290	RIML	Motor	SAAVR	Inter	2	0.000551905	0.643284	1.05444	0.0115767	-9.54324e-05	8.19821e-05	-0.000158838	9.54324e-05	8.19821e-05	0.000158838
1291	RIML	Motor	RMDL	Motor	1	0	0.643292	1.05452	0.0115748	-0.000108546	0	0	0.000108546	0	0
1292	RIML	Motor	AVAR	Inter	2	0	0.64246	1.05437	0.0115965	0.00118539	0.000144687	-0.00187657	0.00118539	0.000144687	0.00187657
1293	RIML	Motor	AVEL	Inter	2	0.000168818	0.643073	1.05446	0.0115756	0.000232966	6.02316e-05	-6.83606e-05	0.000232966	6.02316e-05	6.83606e-05
1294	RIML	Motor	RMDR	Motor	1	0	0.643298	1.05452	0.0115748	-0.000116886	0	0	0.000116886	0	0
1295	RIML	Motor	AVER	Inter	3	0.00471392	0.643033	1.05415	0.0115627	0.000294916	0.000354858	0.00104753	0.000294916	0.000354858	0.00104753
1296	RIML	Motor	SAADR	Inter	1	0	0.643214	1.05452	0.0115748	1.29699e-05	0	0	1.29699e-05	0	0
1297	RIML	Motor	AIBR	Inter	1	0	0.643081	1.05442	0.0115748	0.000220713	9.93599e-05	4.02121e-06	0.000220713	9.93599e-05	4.02121e-06
1298	RIML	Motor	RIBL	Inter	1	2.5972e-05	0.643134	1.05452	0.0115752	0.000137223	2.99664e-06	-3.21697e-05	0.000137223	2.99664e-06	3.21697e-05
1299	RIML	Motor	AVBL	Inter	2	0.000285692	0.643054	1.05451	0.011575	0.000262951	1.33088e-05	-1.60849e-05	0.000262951	1.33088e-05	1.60849e-05
1300	RIML	Motor	AVBR	Inter	3	0.000216433	0.643141	1.05449	0.0115769	0.00012631	3.54455e-05	-0.000179614	0.00012631	3.54455e-05	0.000179614
1301	RIML	Motor	RMFR	Motor	1	0	0.643396	1.05452	0.0115748	-0.000269794	0	0	0.000269794	0	0
1302	RIML	Motor	SMDDR	Motor	5	0.00109732	0.642958	1.0542	0.0115771	0.000411117	0.000304376	-0.00019905	0.000411117	0.000304376	0.00019905
1303	RIML	Motor	RIS	Inter	1	0	0.643031	1.05452	0.0115748	0.000298162	0	0	0.000298162	0	0
1304	RIML	Motor	AIYL	Inter	1	0.00329844	0.643629	1.05439	0.0115932	-0.000631036	0.00013054	-0.0015857	0.000631036	0.00013054	0.0015857
1305	ASJL	Sensory	ASKL	Sensory	4	0	0.641688	1.05452	0.0115748	0.00238648	0	0	0.00238648	0	0
1306	ASJL	Sensory	ASJR	Sensory	1	2.5972e-05	0.647226	1.05451	0.011575	-0.0062239	9.04371e-06	-2.01061e-05	0.0062239	9.04371e-06	2.01061e-05
1307	ASJL	Sensory	HSNR	Motor	1	0	0.643488	1.05452	0.0115748	-0.000413293	0	0	0.000413293	0	0
1308	ASJL	Sensory	HSNL	Motor	1	0	0.64295	1.05452	0.0115748	0.000423356	0	0	0.000423356	0	0
1309	ASJL	Sensory	PVQL	Inter	14	0.00354518	0.641947	1.05393	0.0115764	0.00198261	0.000562232	-0.000136721	0.00198261	0.000562232	0.000136721
1310	RIMR	Motor	SAAVL	Inter	3	0.00326814	0.642948	1.05408	0.0115797	0.000427248	0.000417111	-0.000426249	0.000427248	0.000417111	0.000426249
1311	RIMR	Motor	AVAL	Inter	5	0.0152586	0.642198	1.05115	0.0116503	0.00159256	0.00319599	-0.00652174	0.00159256	0.00319599	0.00652174
1312	RIMR	Motor	SAAVR	Inter	3	0.00328546	0.643163	1.05382	0.0115736	9.3406e-05	0.000666307	0.000104552	9.3406e-05	0.000666307	0.000104552
1313	RIMR	Motor	RMDL	Motor	3	0.0120077	0.643154	1.05348	0.011615	0.0001064	0.000985389	-0.00347232	0.0001064	0.000985389	0.00347232
1314	RIMR	Motor	AVAR	Inter	1	0	0.642738	1.05452	0.0115748	0.000752806	0	0	0.000752806	0	0
1315	RIMR	Motor	AVEL	Inter	3	0.0006493	0.642927	1.05429	0.011581	0.000459496	0.000222827	-0.0005308	0.000459496	0.000222827	0.0005308
1316	RIMR	Motor	RMDR	Motor	1	0	0.643234	1.05452	0.0115748	-1.70553e-05	0	0	1.70553e-05	0	0
1317	RIMR	Motor	AVER	Inter	2	0.000116874	0.643083	1.0545	0.0115749	0.000217273	2.48808e-05	-8.04243e-06	0.000217273	2.48808e-05	8.04243e-06
1318	RIMR	Motor	AIBL	Inter	5	0.0102135	0.642807	1.05319	0.0115995	0.000646526	0.00126924	-0.0021299	0.000646526	0.00126924	0.0021299
1319	RIMR	Motor	SMDDL	Motor	2	0.000305171	0.643106	1.05452	0.0115759	0.000181972	0	-9.44985e-05	0.000181972	0	9.44985e-05
1320	RIMR	Motor	RMFL	Motor	1	0.000207776	0.64323	1.05452	0.0115764	-1.17256e-05	7.85713e-06	-0.0001327	1.17256e-05	7.85713e-06	0.0001327
1321	RIMR	Motor	AVBL	Inter	2	0	0.643086	1.05452	0.0115748	0.000212634	0	0	0.000212634	0	0
1322	RIMR	Motor	AVJL	Inter	1	0	0.643174	1.05452	0.0115748	7.6155e-05	0	0	7.6155e-05	0	0
1323	RIMR	Motor	AVBR	Inter	5	0.00281796	0.643036	1.05423	0.0115844	0.000290512	0.000274008	-0.00082837	0.000290512	0.000274008	0.00082837
1324	RIMR	Motor	RIBR	Inter	1	0	0.643068	1.05452	0.0115748	0.000241114	0	0	0.000241114	0	0
1325	RIMR	Motor	RMFR	Motor	1	0	0.643162	1.05452	0.0115748	9.40054e-05	0	0	9.40054e-05	0	0
1326	RIMR	Motor	SMDDR	Motor	4	0.000850583	0.642804	1.05435	0.0115765	0.000650451	0.00016432	-0.000146774	0.000650451	0.00016432	0.000146774
1327	RIMR	Motor	AIYR	Inter	1	0.0012986	0.64373	1.05447	0.0115898	-0.000788379	4.61874e-05	-0.00129885	0.000788379	4.61874e-05	0.00129885
1328	RIMR	Motor	RIS	Inter	2	0.00455809	0.642988	1.05422	0.0115786	0.000364963	0.000292	-0.000325718	0.000364963	0.000292	0.000325718
1329	RIMR	Motor	AVKL	Inter	1	0	0.643031	1.05452	0.0115748	0.000298501	0	0	0.000298501	0	0
1330	RIMR	Motor	ADAR	Inter	1	0	0.6432	1.05452	0.0115748	3.52314e-05	0	0	3.52314e-05	0	0
1331	AUAR	Sensory	URXR	Sensory	1	5.8437e-05	0.643318	1.05452	0.0115758	-0.000148722	6.78917e-06	-8.84667e-05	0.000148722	6.78917e-06	8.84667e-05
1332	AUAR	Sensory	AVAR	Inter	1	0	0.643254	1.05452	0.0115748	-4.8913e-05	0	0	4.8913e-05	0	0
1333	AUAR	Sensory	RIAR	Inter	6	0.000441524	0.642768	1.05417	0.0115763	0.000707368	0.000339636	-0.000124658	0.000707368	0.000339636	0.000124658
1334	AUAR	Sensory	AVER	Inter	4	0.00399103	0.643093	1.05396	0.0115727	0.000202066	0.000532869	0.000180955	0.000202066	0.000532869	0.000180955
1335	AUAR	Sensory	AWBR	Sensory	1	0.000168818	0.643364	1.05451	0.0115757	-0.000220006	1.46066e-05	-7.43925e-05	0.000220006	1.46066e-05	7.43925e-05
1336	AUAR	Sensory	AUAL	Sensory	1	7.7916e-05	0.643691	1.0545	0.0115768	-0.000728419	1.96155e-05	-0.000172912	0.000728419	1.96155e-05	0.000172912
1337	AUAR	Sensory	RIBR	Inter	13	0.00151287	0.642767	1.05412	0.011578	0.000708604	0.000387116	-0.000275453	0.000708604	0.000387116	0.000275453
1338	AUAR	Sensory	AINL	Inter	1	0.00270325	0.643183	1.05438	0.0115829	6.1063e-05	0.000135214	-0.000699021	6.1063e-05	0.000135214	0.000699021
1339	AUAR	Sensory	AIYR	Inter	1	7.7916e-05	0.64327	1.05452	0.0115751	-7.34646e-05	7.06702e-06	-2.81485e-05	7.34646e-05	7.06702e-06	2.81485e-05
1340	AVDR	Inter	AVAL	Inter	16	0.00515544	0.639283	1.05354	0.011583	0.00612449	0.000936391	-0.000703712	0.00612449	0.000936391	0.000703712
1341	AVDR	Inter	AVAR	Inter	15	0.00183103	0.638838	1.05393	0.0115716	0.00681665	0.000560008	0.000275453	0.00681665	0.000560008	0.000275453
1342	AVDR	Inter	ADLL	Sensory	1	0.00312313	0.643118	1.05404	0.0115849	0.000162274	0.000458314	-0.000875284	0.000162274	0.000458314	0.000875284
1343	AVDR	Inter	AVBL	Inter	1	0	0.642871	1.05452	0.0115748	0.000546275	0	0	0.000546275	0	0
1344	AVDR	Inter	AVJL	Inter	2	0	0.642755	1.05452	0.0115751	0.000727322	6.93612e-06	-2.74783e-05	0.000727322	6.93612e-06	2.74783e-05
1345	AVDR	Inter	AVDL	Inter	2	0	0.642077	1.05452	0.0115748	0.00178133	0	0	0.00178133	0	0
1346	AVDR	Inter	SABVL	Inter	3	0	0.643	1.05452	0.0115748	0.000346614	0	0	0.000346614	0	0
1347	AVDR	Inter	FLPR	Sensory	1	0.000168818	0.643064	1.05451	0.0115756	0.000247336	1.2653e-05	-7.03712e-05	0.000247336	1.2653e-05	7.03712e-05
1348	AVDR	Inter	SABVR	Inter	1	0	0.643393	1.05452	0.0115748	-0.000264531	0	0	0.000264531	0	0
1349	AVDR	Inter	ADAL	Inter	2	0.0032768	0.643044	1.05406	0.0115834	0.000278269	0.000443628	-0.000741914	0.000278269	0.000443628	0.000741914
1350	AVDR	Inter	SABD	Inter	1	0	0.643238	1.05452	0.0115748	-2.41336e-05	0	0	2.41336e-05	0	0
1351	AVDR	Inter	DA01	Motor	2	0	0.642984	1.05452	0.0115748	0.00037078	0	0	0.00037078	0	0
1352	AVDR	Inter	VA02	Motor	1	0	0.643415	1.05452	0.0115748	-0.000298924	0	0	0.000298924	0	0
1353	AVDR	Inter	DA02	Motor	1	0	0.643222	1.05452	0.0115748	1.62077e-06	0	0	1.62077e-06	0	0
1354	AVDR	Inter	VA03	Motor	2	0	0.643228	1.05452	0.0115748	-8.74425e-06	0	0	8.74425e-06	0	0
1355	AVDR	Inter	DA03	Motor	2	0	0.643276	1.05452	0.0115748	-8.21899e-05	0	0	8.21899e-05	0	0
1356	AVDR	Inter	DB04	Motor	1	0	0.643367	1.05452	0.0115748	-0.000224751	0	0	0.000224751	0	0
1357	AVDR	Inter	DA04	Motor	2	0	0.643146	1.05452	0.0115748	0.000119297	0	0	0.000119297	0	0
1358	AVDR	Inter	AS05	Motor	1	0	0.643244	1.05452	0.0115748	-3.34377e-05	0	0	3.34377e-05	0	0
1359	AVDR	Inter	VA06	Motor	1	0	0.643147	1.05452	0.0115748	0.000117964	0	0	0.000117964	0	0
1360	AVDR	Inter	DA05	Motor	2	0	0.643294	1.05452	0.0115748	-0.000111161	0	0	0.000111161	0	0
1361	AVDR	Inter	AS10	Motor	1	0	0.643613	1.05452	0.0115748	-0.000607204	0	0	0.000607204	0	0
1362	AVDR	Inter	VA11	Motor	1	0	0.643095	1.05452	0.0115748	0.000197827	0	0	0.000197827	0	0
1363	AVDR	Inter	DA08	Motor	1	0	0.643094	1.05452	0.0115748	0.000199983	0	0	0.000199983	0	0
1364	AVDR	Inter	DA09	Motor	1	0	0.643238	1.05452	0.0115748	-2.45184e-05	0	0	2.45184e-05	0	0
1365	AVDR	Inter	DVC	Inter	1	0	0.643279	1.05452	0.0115748	-8.71941e-05	0	0	8.71941e-05	0	0
1366	AVDR	Inter	LUAL	Inter	2	9.7395e-05	0.643093	1.05452	0.0115751	0.000202226	7.09005e-06	-2.61379e-05	0.000202226	7.09005e-06	2.61379e-05
1367	AVDR	Inter	PQR	Sensory	1	0	0.643211	1.05452	0.0115748	1.87051e-05	0	0	1.87051e-05	0	0
1368	SMBVR	Motor	RMEV	Motor	3	0.000493468	0.643402	1.05443	0.0115777	-0.000278653	9.15336e-05	-0.000245294	0.000278653	9.15336e-05	0.000245294
1369	SMBVR	Motor	SAAVL	Inter	3	0.0049152	0.643848	1.05371	0.0115741	-0.000972888	0.000775347	6.03182e-05	0.000972888	0.000775347	6.03182e-05
1370	SMBVR	Motor	SAADR	Inter	4	0.000616835	0.634936	1.05442	0.0115776	0.0128823	9.93879e-05	-0.000241273	0.0128823	9.93879e-05	0.000241273
1371	SMBVR	Motor	AVKR	Inter	1	2.5972e-05	0.643377	1.05452	0.0115751	-0.000239388	3.78433e-06	-2.61379e-05	0.000239388	3.78433e-06	2.61379e-05
1372	SMBVR	Motor	AVKL	Inter	1	1.2986e-05	0.643079	1.05452	0.011575	0.000223815	1.27737e-06	-1.60849e-05	0.000223815	1.27737e-06	1.60849e-05
1373	AVDL	Inter	AVAL	Inter	13	0.0033374	0.639437	1.05392	0.0115787	0.00588563	0.000568371	-0.000335771	0.00588563	0.000568371	0.000335771
1374	AVDL	Inter	AVAR	Inter	19	0.00261019	0.638672	1.05357	0.011572	0.00707459	0.000903469	0.000243283	0.00707459	0.000903469	0.000243283
1375	AVDL	Inter	SABVL	Inter	1	0	0.643475	1.05452	0.0115748	-0.000392588	0	0	0.000392588	0	0
1376	AVDL	Inter	FLPL	Sensory	1	4.5451e-05	0.643153	1.05451	0.0115752	0.00010862	1.6842e-05	-3.01591e-05	0.00010862	1.6842e-05	3.01591e-05
1377	AVDL	Inter	FLPR	Sensory	1	0.00281796	0.643235	1.0544	0.0115693	-1.93012e-05	0.000113056	0.000476514	1.93012e-05	0.000113056	0.000476514
1378	AVDL	Inter	SABVR	Inter	1	0	0.643481	1.05452	0.0115748	-0.000401827	0	0	0.000401827	0	0
1379	AVDL	Inter	ADAR	Inter	2	0.00319456	0.643211	1.05385	0.0115644	1.88628e-05	0.000638702	0.000896731	1.88628e-05	0.000638702	0.000896731
1380	AVDL	Inter	SABD	Inter	2	0	0.643297	1.05452	0.0115748	-0.000115363	0	0	0.000115363	0	0
1381	AVDL	Inter	AS01	Motor	1	0	0.643372	1.05452	0.0115748	-0.000232217	0	0	0.000232217	0	0
1382	AVDL	Inter	DA01	Motor	1	0	0.643105	1.05452	0.0115748	0.000183043	0	0	0.000183043	0	0
1383	AVDL	Inter	DA02	Motor	1	0	0.643246	1.05452	0.0115748	-3.57009e-05	0	0	3.57009e-05	0	0
1384	AVDL	Inter	DA03	Motor	4	0	0.642975	1.05452	0.0115748	0.000384391	0	0	0.000384391	0	0
1385	AVDL	Inter	AS04	Motor	1	0	0.643286	1.05452	0.0115748	-9.9134e-05	0	0	9.9134e-05	0	0
1386	AVDL	Inter	VA05	Motor	2	0	0.643205	1.05452	0.0115748	2.78454e-05	0	0	2.78454e-05	0	0
1387	AVDL	Inter	AVM	Sensory	2	0.0109212	0.643281	1.05326	0.0115612	-9.09999e-05	0.00119378	0.00118043	9.09999e-05	0.00119378	0.00118043
1388	AVDL	Inter	DA04	Motor	2	0	0.643094	1.05452	0.0115748	0.000199627	0	0	0.000199627	0	0
1389	AVDL	Inter	AS05	Motor	1	0	0.643207	1.05452	0.0115748	2.39299e-05	0	0	2.39299e-05	0	0
1390	AVDL	Inter	DA05	Motor	1	0	0.643222	1.05452	0.0115748	1.35319e-06	0	0	1.35319e-06	0	0
1391	AVDL	Inter	AS10	Motor	1	0	0.643571	1.05452	0.0115748	-0.00054121	0	0	0.00054121	0	0
1392	AVDL	Inter	AS11	Motor	2	0	0.643085	1.05452	0.0115748	0.000214584	0	0	0.000214584	0	0
1393	AVDL	Inter	DA08	Motor	1	0	0.64321	1.05452	0.0115748	2.03726e-05	0	0	2.03726e-05	0	0
1394	AVDL	Inter	LUAL	Inter	1	0	0.643145	1.05452	0.0115748	0.00012058	0	0	0.00012058	0	0
1395	AVDL	Inter	PVCL	Inter	1	0	0.642897	1.05452	0.0115748	0.000506906	0	0	0.000506906	0	0
1396	AINL	Inter	BAGL	Sensory	3	0.00174662	0.643382	1.05439	0.0115831	-0.000247662	0.000129449	-0.000711755	0.000247662	0.000129449	0.000711755
1397	AINL	Inter	AFDR	Sensory	5	0.000740202	0.643533	1.05435	0.0115752	-0.000482513	0.000163245	-3.41803e-05	0.000482513	0.000163245	3.41803e-05
1398	AINL	Inter	ASGR	Sensory	2	0.000207776	0.644294	1.05444	0.0115782	-0.00166578	7.68443e-05	-0.000292208	0.00166578	7.68443e-05	0.000292208
1399	AINL	Inter	RIBL	Inter	1	0	0.643096	1.05452	0.0115748	0.000196232	0	0	0.000196232	0	0
1400	AINL	Inter	ASEL	Sensory	3	0.00131808	0.643471	1.05434	0.0115792	-0.000385623	0.000177734	-0.000380005	0.000385623	0.000177734	0.000380005
1401	AINL	Inter	RIBR	Inter	2	0	0.64277	1.05452	0.0115748	0.000704265	0	0	0.000704265	0	0
1402	AINL	Inter	AUAR	Sensory	2	6.16835e-05	0.64322	1.05438	0.011583	4.49209e-06	0.000139289	-0.000703042	4.49209e-06	0.000139289	0.000703042
1403	AINL	Inter	AINR	Inter	2	0.000318157	0.642751	1.05441	0.0115791	0.000732963	0.000107539	-0.000371962	0.000732963	0.000107539	0.000371962
1404	AINL	Inter	ADEL	Sensory	1	9.0902e-05	0.643656	1.05445	0.0115806	-0.000673168	7.36657e-05	-0.000503992	0.000673168	7.36657e-05	0.000503992
1405	SMBVL	Motor	RMEV	Motor	5	0.00386983	0.643396	1.05375	0.0115723	-0.000268979	0.000730624	0.000221167	0.000268979	0.000730624	0.000221167
1406	SMBVL	Motor	SAAVR	Inter	2	0.000538919	0.643725	1.05445	0.0115794	-0.000781525	6.74079e-05	-0.0003981	0.000781525	6.74079e-05	0.0003981
1407	SMBVL	Motor	SAADL	Inter	3	0.00357764	0.636964	1.05411	0.0115838	0.00973038	0.000391377	-0.000780116	0.00973038	0.000391377	0.000780116
1408	SMBVL	Motor	PLNL	Sensory	1	0.00359712	0.645027	1.05272	0.0115205	-0.00280553	0.00171442	0.00469678	0.00280553	0.00171442	0.00469678
1409	ASJR	Sensory	ASKR	Sensory	4	0	0.641898	1.05452	0.0115748	0.00206006	0	0	0.00206006	0	0
1410	ASJR	Sensory	ASJL	Sensory	1	1.9479e-05	0.647226	1.05451	0.011575	-0.0062239	9.04371e-06	-2.01061e-05	0.0062239	9.04371e-06	2.01061e-05
1411	ASJR	Sensory	HSNR	Motor	1	6.493e-05	0.642861	1.05452	0.011575	0.000562503	2.60314e-06	-2.01061e-05	0.000562503	2.60314e-06	2.01061e-05
1412	ASJR	Sensory	PVQR	Inter	13	0.00351921	0.6419	1.05395	0.0115761	0.00205627	0.000545467	-0.000109913	0.00205627	0.000545467	0.000109913
1413	AINR	Inter	BAGR	Sensory	3	0.00220437	0.643521	1.05433	0.011584	-0.000464382	0.000183581	-0.000790839	0.000464382	0.000183581	0.000790839
1414	AINR	Inter	RID	Motor	1	0	0.64346	1.05452	0.0115748	-0.000368628	0	0	0.000368628	0	0
1415	AINR	Inter	AFDL	Sensory	4	0.000428538	0.643033	1.0544	0.0115742	0.000295031	0.000114706	5.06003e-05	0.000295031	0.000114706	5.06003e-05
1416	AINR	Inter	AFDR	Sensory	1	0	0.642762	1.05452	0.0115748	0.000715533	0	0	0.000715533	0	0
1417	AINR	Inter	ASGL	Sensory	1	1.2986e-05	0.643657	1.05446	0.0115763	-0.000675536	5.69704e-05	-0.000127674	0.000675536	5.69704e-05	0.000127674
1418	AINR	Inter	AIBL	Inter	2	0.000370101	0.642467	1.05449	0.0115763	0.00117418	2.80273e-05	-0.000130019	0.00117418	2.80273e-05	0.000130019
1419	AINR	Inter	RIBL	Inter	2	6.92587e-05	0.642886	1.05452	0.0115751	0.000522604	5.10723e-06	-2.34571e-05	0.000522604	5.10723e-06	2.34571e-05
1420	AINR	Inter	ASEL	Sensory	1	0	0.643329	1.05452	0.0115748	-0.000165422	0	0	0.000165422	0	0
1421	AINR	Inter	AUAL	Sensory	1	1.9479e-05	0.643447	1.05441	0.0115734	-0.000348341	0.000111886	0.000120636	0.000348341	0.000111886	0.000120636
1422	AINR	Inter	ASER	Sensory	2	0.000240241	0.642879	1.05448	0.0115756	0.000534461	4.02818e-05	-7.03712e-05	0.000534461	4.02818e-05	7.03712e-05
1423	AINR	Inter	AIAL	Inter	2	0.000252145	0.642684	1.05449	0.0115767	0.000837359	3.24474e-05	-0.000160849	0.000837359	3.24474e-05	0.000160849
1424	AINR	Inter	AUAR	Sensory	1	1.62325e-05	0.643064	1.05452	0.0115749	0.000247392	0	-5.36162e-06	0.000247392	0	5.36162e-06
1425	AINR	Inter	AINL	Inter	2	0.000548659	0.642751	1.05441	0.0115791	0.000732963	0.000107539	-0.000371962	0.000732963	0.000107539	0.000371962
1426	SIADR	Inter	RIBR	Inter	1	0.00355816	0.64329	1.05274	0.0115284	-0.000104826	0.00169066	0.00400781	0.000104826	0.00169066	0.00400781
1427	AVL	Motor	AVEL	Inter	1	0	0.643008	1.05452	0.0115748	0.000333537	0	0	0.000333537	0	0
1428	AVL	Motor	AVFR	Inter	1	0	0.643348	1.05452	0.0115748	-0.000194611	0	0	0.000194611	0	0
1429	AVL	Motor	SABVL	Inter	4	3.2465e-05	0.643863	1.05449	0.011575	-0.00099575	2.83642e-05	-1.60849e-05	0.00099575	2.83642e-05	1.60849e-05
1430	AVL	Motor	SABVR	Inter	3	0.000402566	0.643959	1.05444	0.011576	-0.00114468	8.40118e-05	-0.00010053	0.00114468	8.40118e-05	0.00010053
1431	AVL	Motor	SABD	Inter	5	0.000285692	0.643529	1.05442	0.0115754	-0.000476322	0.000101136	-4.82546e-05	0.000476322	0.000101136	4.82546e-05
1432	AVL	Motor	DD01	Motor	1	0	0.643361	1.05452	0.0115748	-0.000215152	0	0	0.000215152	0	0
1433	AVL	Motor	DA02	Motor	1	0	0.643368	1.05452	0.0115748	-0.000226629	0	0	0.000226629	0	0
1434	AVL	Motor	HSNR	Motor	1	0.000484811	0.643129	1.0545	0.0115781	0.000145104	1.82882e-05	-0.000281485	0.000145104	1.82882e-05	0.000281485
1435	AVL	Motor	PVM	Sensory	1	2.5972e-05	0.645809	1.05452	0.0115751	-0.00402032	2.92157e-06	-2.81485e-05	0.00402032	2.92157e-06	2.81485e-05
1436	AVL	Motor	VD12	Motor	4	0.000311664	0.643592	1.05443	0.0115763	-0.000573756	8.43381e-05	-0.000128679	0.000573756	8.43381e-05	0.000128679
1437	AVL	Motor	PVPR	Inter	1	0	0.643123	1.05452	0.0115748	0.000155503	0	0	0.000155503	0	0
1438	AVL	Motor	DD06	Motor	2	0	0.643223	1.05452	0.0115748	-4.23137e-07	0	0	4.23137e-07	0	0
1439	AVL	Motor	DVB	Motor	1	0	0.643045	1.05428	0.0115676	0.000275878	0.000235429	0.000627309	0.000275878	0.000235429	0.000627309
1440	AVL	Motor	DVC	Inter	9	0.00902527	0.64219	1.05237	0.0115663	0.00160532	0.0020387	0.000731861	0.00160532	0.0020387	0.000731861
1441	AVL	Motor	PVWL	Inter	1	0	0.643317	1.05452	0.0115748	-0.000147056	0	0	0.000147056	0	0
1442	RICL	Inter	AVAL	Inter	5	0.00318157	0.643081	1.0543	0.0115769	0.000220905	0.000213225	-0.000182965	0.000220905	0.000213225	0.000182965
1443	RICL	Inter	SMDVR	Motor	1	0	0.643379	1.05452	0.0115748	-0.000243041	0	0	0.000243041	0	0
1444	RICL	Inter	AVAR	Inter	6	0.00262967	0.643065	1.05412	0.0115767	0.000244952	0.000383274	-0.00016688	0.000244952	0.000383274	0.00016688
1445	RICL	Inter	AWBR	Sensory	1	0.000499961	0.643563	1.05448	0.0115783	-0.000528599	4.20335e-05	-0.00029757	0.000528599	4.20335e-05	0.00029757
1446	RICL	Inter	ASHL	Sensory	2	0.00254093	0.643297	1.05426	0.0115812	-0.000115615	0.000252233	-0.000550236	0.000115615	0.000252233	0.000550236
1447	RICL	Inter	SMDDL	Motor	3	8.4409e-05	0.643273	1.0545	0.0115751	-7.78221e-05	2.61985e-05	-2.61379e-05	7.78221e-05	2.61985e-05	2.61379e-05
1448	RICL	Inter	RIVR	Motor	1	1.2986e-05	0.643326	1.05452	0.0115749	-0.000159983	0	-8.04243e-06	0.000159983	0	8.04243e-06
1449	RICL	Inter	RMFR	Motor	1	0	0.643398	1.05452	0.0115748	-0.000272352	0	0	0.000272352	0	0
1450	RICL	Inter	SMDDR	Motor	3	5.1944e-05	0.643233	1.0545	0.011575	-1.62337e-05	1.87574e-05	-1.20636e-05	1.62337e-05	1.87574e-05	1.20636e-05
1451	RICL	Inter	SMBDL	Motor	2	0.000142846	0.643082	1.05449	0.0115757	0.000218065	2.82302e-05	-8.04243e-05	0.000218065	2.82302e-05	8.04243e-05
1452	RICL	Inter	RIML	Motor	1	0	0.643118	1.05452	0.0115748	0.000163309	0	0	0.000163309	0	0
1453	RICL	Inter	RIMR	Motor	3	0.000350622	0.642947	1.05446	0.0115757	0.000428124	6.28634e-05	-8.04243e-05	0.000428124	6.28634e-05	8.04243e-05
1454	RICL	Inter	AVKR	Inter	2	0.000370101	0.642918	1.05445	0.0115817	0.000473148	6.93842e-05	-0.00059581	0.000473148	6.93842e-05	0.00059581
1455	RICL	Inter	AVKL	Inter	1	0	0.642877	1.0545	0.0115764	0.000537908	1.92703e-05	-0.000136721	0.000537908	1.92703e-05	0.000136721
1456	RICL	Inter	ADAR	Inter	1	0	0.643231	1.05452	0.0115748	-1.24705e-05	0	0	1.24705e-05	0	0
1457	AIAR	Inter	AWCL	Sensory	1	0	0.643088	1.05452	0.0115748	0.000209666	0	0	0.000209666	0	0
1458	AIAR	Inter	ADFR	Sensory	1	0	0.643304	1.05452	0.0115751	-0.000126746	3.7677e-06	-2.41273e-05	0.000126746	3.7677e-06	2.41273e-05
1459	AIAR	Inter	ADLR	Sensory	2	0.00224009	0.643154	1.0542	0.0115954	0.000107352	0.000306376	-0.00177738	0.000107352	0.000306376	0.00177738
1460	AIAR	Inter	ASGR	Sensory	2	0.00198037	0.642946	1.05425	0.0115776	0.000429464	0.000259211	-0.000238257	0.000429464	0.000259211	0.000238257
1461	AIAR	Inter	AWCR	Sensory	3	0.00875256	0.642256	1.05356	0.0115697	0.00150212	0.000910882	0.000439653	0.00150212	0.000910882	0.000439653
1462	AIAR	Inter	AWAR	Sensory	2	0.00144794	0.642723	1.05428	0.0115766	0.000776218	0.000227826	-0.000154817	0.000776218	0.000227826	0.000154817
1463	AIAR	Inter	ASIR	Sensory	2	0.0038958	0.642765	1.05354	0.0115831	0.000712205	0.000933975	-0.000711755	0.000712205	0.000933975	0.000711755
1464	AIAR	Inter	AIBR	Inter	14	0.0184661	0.641629	1.05051	0.0115373	0.00247706	0.0038072	0.00323775	0.00247706	0.0038072	0.00323775
1465	AIAR	Inter	ASER	Sensory	1	3.8958e-05	0.642978	1.05452	0.011575	0.000380174	0	-1.20636e-05	0.000380174	0	1.20636e-05
1466	AIAR	Inter	AIAL	Inter	1	0	0.642908	1.05452	0.0115748	0.000488905	0	0	0.000488905	0	0
1467	AIAR	Inter	AIZR	Inter	1	0	0.642927	1.05452	0.0115748	0.000459374	0	0	0.000459374	0	0
1468	AIAR	Inter	RIFR	Inter	2	0.000889541	0.643205	1.05436	0.0115765	2.74343e-05	0.000152539	-0.000143423	2.74343e-05	0.000152539	0.000143423
1469	AIAR	Inter	ADAR	Inter	1	7.7916e-05	0.643215	1.05452	0.0115753	1.15504e-05	6.78477e-06	-4.02121e-05	1.15504e-05	6.78477e-06	4.02121e-05
1470	SMBDR	Motor	RMED	Motor	4	0.00106918	0.643286	1.05434	0.011579	-9.85643e-05	0.000171093	-0.000357888	9.85643e-05	0.000171093	0.000357888
1471	SMBDR	Motor	SAAVL	Inter	3	0.00311015	0.642357	1.05342	0.0115794	0.00134518	0.00104818	-0.0003981	0.00134518	0.00104818	0.0003981
1472	SMBDR	Motor	AVAL	Inter	1	0	0.643154	1.05452	0.0115748	0.000107409	0	0	0.000107409	0	0
1473	SMBDR	Motor	RIBR	Inter	1	0	0.643211	1.05451	0.0115774	1.86582e-05	8.54053e-06	-0.000221167	1.86582e-05	8.54053e-06	0.000221167
1474	SMBDR	Motor	AVKR	Inter	2	0.00159079	0.643193	1.05436	0.0115814	4.66547e-05	0.000155691	-0.000573023	4.66547e-05	0.000155691	0.000573023
1475	SMBDR	Motor	AVKL	Inter	1	6.493e-06	0.64307	1.05452	0.0115748	0.000236675	0	-2.01061e-06	0.000236675	0	2.01061e-06
1476	SMBDR	Motor	ALNL	Sensory	1	0.000486975	0.642957	1.05447	0.0115789	0.000412825	5.37848e-05	-0.000349846	0.000412825	5.37848e-05	0.000349846
1477	AIZR	Inter	RIAR	Inter	7	0.00106485	0.642867	1.05398	0.0115787	0.000553301	0.000514078	-0.000335771	0.000553301	0.000514078	0.000335771
1478	AIZR	Inter	AVEL	Inter	4	0.0100122	0.643226	1.05337	0.0115962	-4.5536e-06	0.00109475	-0.00185177	4.5536e-06	0.00109475	0.00185177
1479	AIZR	Inter	AVER	Inter	2	5.8437e-05	0.643182	1.0545	0.0115752	6.27587e-05	2.00612e-05	-3.41803e-05	6.27587e-05	2.00612e-05	3.41803e-05
1480	AIZR	Inter	ASGR	Sensory	1	0.00149339	0.642946	1.05446	0.0115822	0.000430447	5.60734e-05	-0.000634682	0.000430447	5.60734e-05	0.000634682
1481	AIZR	Inter	AIBL	Inter	8	0.00575237	0.643086	1.05363	0.011575	0.000212167	0.000851633	-1.327e-05	0.000212167	0.000851633	1.327e-05
1482	AIZR	Inter	ASHR	Sensory	1	0.000303007	0.64313	1.0545	0.0115761	0.000144406	2.25647e-05	-0.000113934	0.000144406	2.25647e-05	0.000113934
1483	AIZR	Inter	AWAR	Sensory	1	0.000883048	0.643107	1.05437	0.0115798	0.000179629	0.000142275	-0.00043027	0.000179629	0.000142275	0.00043027
1484	AIZR	Inter	AIBR	Inter	1	0	0.643095	1.05452	0.0115748	0.000198679	0	0	0.000198679	0	0
1485	AIZR	Inter	SMDDR	Motor	1	0	0.643299	1.05452	0.0115748	-0.000118837	0	0	0.000118837	0	0
1486	AIZR	Inter	RIMR	Motor	4	0	0.643014	1.05452	0.0115748	0.000324776	0	0	0.000324776	0	0
1487	AIZR	Inter	SMBVR	Motor	3	0.000798639	0.643205	1.05433	0.011577	2.71053e-05	0.000179965	-0.000186986	2.71053e-05	0.000179965	0.000186986
1488	AIZR	Inter	AIAR	Inter	1	0.000201283	0.642927	1.05451	0.0115755	0.000459374	8.42465e-06	-6.03182e-05	0.000459374	8.42465e-06	6.03182e-05
1489	AIZR	Inter	SMBDR	Motor	5	0.00283095	0.643254	1.05387	0.0115796	-4.81429e-05	0.000617583	-0.000412174	4.81429e-05	0.000617583	0.000412174
1490	AIZR	Inter	AIZL	Inter	2	0.000608178	0.643109	1.05436	0.011578	0.000176784	0.000159538	-0.000271432	0.000176784	0.000159538	0.000271432
1491	AIZR	Inter	DVA	Inter	2	0.00161459	0.64305	1.05442	0.0115888	0.000268801	0.000101627	-0.00120435	0.000268801	0.000101627	0.00120435
1492	SIAVL	Inter	RIBL	Inter	1	0.00355816	0.643424	1.05269	0.0115233	-0.00031305	0.00173552	0.00445148	0.00031305	0.00173552	0.00445148
1493	SIAVR	Inter	RIBR	Inter	1	0.00355816	0.643646	1.05277	0.0115288	-0.000658194	0.00166692	0.00397966	0.000658194	0.00166692	0.00397966
1494	RICR	Inter	SMDVL	Motor	2	0.000216433	0.643332	1.05449	0.0115754	-0.000169917	3.28429e-05	-4.82546e-05	0.000169917	3.28429e-05	4.82546e-05
1495	RICR	Inter	AVAL	Inter	5	0.00349323	0.643036	1.05421	0.0115797	0.000290502	0.000301094	-0.000420217	0.000290502	0.000301094	0.000420217
1496	RICR	Inter	SMDVR	Motor	1	0	0.643379	1.05452	0.0115748	-0.000243115	0	0	0.000243115	0	0
1497	RICR	Inter	AVAR	Inter	5	0.00136353	0.643006	1.05431	0.0115753	0.000336538	0.000199217	-4.6244e-05	0.000336538	0.000199217	4.6244e-05
1498	RICR	Inter	ASHR	Sensory	2	0.00505805	0.643265	1.05401	0.0115939	-6.57682e-05	0.000491236	-0.00165037	6.57682e-05	0.000491236	0.00165037
1499	RICR	Inter	SMDDL	Motor	4	9.30663e-05	0.643379	1.05447	0.0115752	-0.00024233	5.12891e-05	-3.61909e-05	0.00024233	5.12891e-05	3.61909e-05
1500	RICR	Inter	SMDDR	Motor	3	8.65733e-05	0.643297	1.05449	0.011575	-0.000115531	2.86745e-05	-2.01061e-05	0.000115531	2.86745e-05	2.01061e-05
1501	RICR	Inter	SMBDR	Motor	1	0	0.643157	1.05452	0.0115748	0.000102191	0	0	0.000102191	0	0
1502	RICR	Inter	AVKL	Inter	1	0	0.643297	1.05449	0.0115783	-0.000115779	3.61594e-05	-0.00029891	0.000115779	3.61594e-05	0.00029891
1503	RICR	Inter	ADAR	Inter	1	0	0.643154	1.05452	0.0115748	0.000106628	0	0	0.000106628	0	0
1504	AIZL	Inter	RIAL	Inter	8	0.0116744	0.642415	1.05334	0.0115591	0.00125542	0.00112543	0.00135917	0.00125542	0.00112543	0.00135917
1505	AIZL	Inter	AVER	Inter	5	0.0134795	0.643199	1.0509	0.0115807	3.65007e-05	0.00343837	-0.000510694	3.65007e-05	0.00343837	0.000510694
1506	AIZL	Inter	ASGL	Sensory	1	0.00326598	0.643622	1.05429	0.0115878	-0.000621201	0.000219864	-0.0011179	0.000621201	0.000219864	0.0011179
1507	AIZL	Inter	ASHL	Sensory	1	0.00118173	0.642929	1.05449	0.011578	0.000455877	3.39512e-05	-0.000273778	0.000455877	3.39512e-05	0.000273778
1508	AIZL	Inter	AIBL	Inter	4	0.00216866	0.642699	1.05425	0.0115797	0.000813838	0.000262864	-0.000418206	0.000813838	0.000262864	0.000418206
1509	AIZL	Inter	AIBR	Inter	8	0.00457107	0.642976	1.05365	0.0115878	0.000383499	0.000827034	-0.00112393	0.000383499	0.000827034	0.00112393
1510	AIZL	Inter	ASEL	Sensory	1	0.0039867	0.643093	1.05432	0.0115908	0.000202081	0.000190792	-0.00137794	0.000202081	0.000190792	0.00137794
1511	AIZL	Inter	AIAL	Inter	3	0.0184271	0.64235	1.05247	0.0115837	0.00135656	0.00194503	-0.000768722	0.00135656	0.00194503	0.000768722
1512	AIZL	Inter	SMBDL	Motor	9	0.00155832	0.643142	1.05368	0.0115788	0.000124683	0.000799001	-0.000345489	0.000124683	0.000799001	0.000345489
1513	AIZL	Inter	RIML	Motor	4	0	0.643017	1.05452	0.0115748	0.000319231	0	0	0.000319231	0	0
1514	AIZL	Inter	SMBVL	Motor	7	0.00298678	0.64282	1.05355	0.0115814	0.000626017	0.000921688	-0.000569002	0.000626017	0.000921688	0.000569002
1515	AIZL	Inter	AIZR	Inter	2	0.000305171	0.643109	1.05436	0.011578	0.000176784	0.000159538	-0.000271432	0.000176784	0.000159538	0.000271432
1516	AIZL	Inter	VB02	Motor	1	0	0.643462	1.05452	0.0115748	-0.000371886	0	0	0.000371886	0	0
1517	AIZL	Inter	RIGL	Inter	1	0	0.643132	1.05452	0.0115748	0.000140222	0	0	0.000140222	0	0
1518	AIZL	Inter	DVA	Inter	1	0	0.643107	1.05452	0.0115748	0.000179243	0	0	0.000179243	0	0
1519	AIYR	Inter	RIAR	Inter	6	0.00389017	0.642984	1.05384	0.0115801	0.000370479	0.000645607	-0.000453593	0.000370479	0.000645607	0.000453593
1520	AIYR	Inter	ADFR	Sensory	1	0.00012986	0.643188	1.05451	0.0115753	5.45236e-05	1.45379e-05	-4.02121e-05	5.45236e-05	1.45379e-05	4.02121e-05
1521	AIYR	Inter	AWAR	Sensory	1	7.7916e-05	0.642817	1.05452	0.0115752	0.000629908	3.87085e-06	-3.61909e-05	0.000629908	3.87085e-06	3.61909e-05
1522	AIYR	Inter	RIBR	Inter	2	0.000148906	0.643293	1.05452	0.0115759	-0.000109809	0	-9.03433e-05	0.000109809	0	9.03433e-05
1523	AIYR	Inter	RIMR	Motor	1	0	0.64373	1.05447	0.0115898	-0.000788379	4.61874e-05	-0.00129885	0.000788379	4.61874e-05	0.00129885
1524	AIYR	Inter	AIZR	Inter	8	0.00936247	0.642462	1.05161	0.0115743	0.00118213	0.00276413	4.16866e-05	0.00118213	0.00276413	4.16866e-05
1525	AIYR	Inter	AIYL	Inter	1	7.7916e-05	0.643172	1.05452	0.011575	7.82523e-05	5.3136e-06	-1.60849e-05	7.82523e-05	5.3136e-06	1.60849e-05
1526	AIYR	Inter	HSNL	Motor	1	0.00109082	0.643488	1.05442	0.011582	-0.00041253	9.98441e-05	-0.000619267	0.00041253	9.98441e-05	0.000619267
1527	AIMR	Inter	OLQDR	Sensory	1	3.8958e-05	0.643558	1.05452	0.0115752	-0.000520713	4.67029e-06	-3.41803e-05	0.000520713	4.67029e-06	3.41803e-05
1528	AIMR	Inter	ASKR	Sensory	3	9.0902e-05	0.642681	1.0545	0.0115754	0.000842601	2.09624e-05	-4.9595e-05	0.000842601	2.09624e-05	4.9595e-05
1529	AIMR	Inter	ASGR	Sensory	2	3.8958e-05	0.643314	1.05451	0.011575	-0.000141404	8.50112e-06	-1.20636e-05	0.000141404	8.50112e-06	1.20636e-05
1530	AIMR	Inter	AVDR	Inter	1	1.9479e-05	0.643383	1.05452	0.0115749	-0.000249386	2.03771e-06	-1.0053e-05	0.000249386	2.03771e-06	1.0053e-05
1531	AIMR	Inter	ASJR	Sensory	2	0.000880884	0.643439	1.05447	0.0115762	-0.000336093	5.1931e-05	-0.000118626	0.000336093	5.1931e-05	0.000118626
1532	AIMR	Inter	AIAR	Inter	5	0.00249331	0.642707	1.05409	0.0115678	0.000801838	0.000407159	0.000605193	0.000801838	0.000407159	0.000605193
1533	AIMR	Inter	AVFR	Inter	2	7.7916e-05	0.643308	1.05452	0.011575	-0.000133325	2.45426e-06	-2.01061e-05	0.000133325	2.45426e-06	2.01061e-05
1534	AIMR	Inter	AVFL	Inter	2	0.000240241	0.643095	1.05451	0.0115757	0.00019855	8.5122e-06	-7.23819e-05	0.00019855	8.5122e-06	7.23819e-05
1535	AIMR	Inter	RIFR	Inter	1	0	0.643273	1.05452	0.0115748	-7.8146e-05	0	0	7.8146e-05	0	0
1536	AIMR	Inter	RMGR	Motor	2	0.000212105	0.643151	1.05448	0.0115761	0.000110835	3.82919e-05	-0.000107232	0.000110835	3.82919e-05	0.000107232
1537	AIMR	Inter	HSNR	Motor	2	0.000246734	0.642792	1.05448	0.0115747	0.000669838	4.54517e-05	6.70202e-06	0.000669838	4.54517e-05	6.70202e-06
1538	AIMR	Inter	HSNL	Motor	1	4.11223e-05	0.643101	1.05452	0.0115749	0.000189372	0	-1.13934e-05	0.000189372	0	1.13934e-05
1539	AIMR	Inter	PVNR	Inter	1	0	0.643399	1.05452	0.0115748	-0.000274388	0	0	0.000274388	0	0
1540	AIML	Inter	ASKL	Sensory	2	0.000103888	0.642923	1.05452	0.0115748	0.000465961	2.6377e-06	0	0.000465961	2.6377e-06	0
1541	AIML	Inter	AVER	Inter	1	0	0.643385	1.05452	0.0115748	-0.000252208	0	0	0.000252208	0	0
1542	AIML	Inter	ASGL	Sensory	2	0.000647136	0.643252	1.05449	0.0115749	-4.62373e-05	3.40941e-05	-1.07232e-05	4.62373e-05	3.40941e-05	1.07232e-05
1543	AIML	Inter	SIBDR	Inter	1	1.2986e-05	0.643997	1.05436	0.0115884	-0.00120348	0.000156375	-0.00117218	0.00120348	0.000156375	0.00117218
1544	AIML	Inter	AVHL	Inter	2	0.000136353	0.643048	1.05452	0.0115753	0.000271584	0	-4.22227e-05	0.000271584	0	4.22227e-05
1545	AIML	Inter	AVHR	Inter	1	0	0.643132	1.05452	0.0115748	0.000140864	0	0	0.000140864	0	0
1546	AIML	Inter	AVJL	Inter	1	0	0.643252	1.05452	0.0115748	-4.6331e-05	0	0	4.6331e-05	0	0
1547	AIML	Inter	AVBR	Inter	2	0	0.643198	1.05452	0.0115748	3.86825e-05	0	0	3.86825e-05	0	0
1548	AIML	Inter	AIAL	Inter	5	0.00274005	0.642499	1.05409	0.0115773	0.00112437	0.00040654	-0.000215135	0.00112437	0.00040654	0.000215135
1549	AIML	Inter	AVDR	Inter	1	0	0.6433	1.05452	0.0115748	-0.000120032	0	0	0.000120032	0	0
1550	AIML	Inter	AVDL	Inter	1	0	0.64338	1.05452	0.0115748	-0.000244237	0	0	0.000244237	0	0
1551	AIML	Inter	SMBVL	Motor	1	0	0.64345	1.05452	0.0115748	-0.000353104	0	0	0.000353104	0	0
1552	AIML	Inter	AVFR	Inter	1	0	0.643035	1.05452	0.0115748	0.000291361	0	0	0.000291361	0	0
1553	AIML	Inter	AVFL	Inter	4	0.0033439	0.642965	1.05416	0.0115839	0.000400433	0.000344179	-0.000782126	0.000400433	0.000344179	0.000782126
1554	AIML	Inter	RIFL	Inter	1	2.5972e-05	0.643291	1.05452	0.0115749	-0.000105717	2.59346e-06	-8.04243e-06	0.000105717	2.59346e-06	8.04243e-06
1555	AIML	Inter	ALML	Sensory	1	0.000298678	0.643374	1.05451	0.0115766	-0.000235795	1.53406e-05	-0.000154817	0.000235795	1.53406e-05	0.000154817
1556	AIML	Inter	PVQL	Inter	1	0	0.642946	1.05452	0.0115748	0.000429452	0	0	0.000429452	0	0
1557	RIS	Inter	OLLR	Sensory	1	3.46293e-05	0.643017	1.05452	0.0115749	0.000320281	0	-9.38283e-06	0.000320281	0	9.38283e-06
1558	RIS	Inter	URYVR	Sensory	1	5.1944e-05	0.643279	1.05452	0.0115752	-8.7006e-05	4.49373e-06	-3.21697e-05	8.7006e-05	4.49373e-06	3.21697e-05
1559	RIS	Inter	CEPVL	Sensory	2	0.0175571	0.643313	1.05318	0.0115667	-0.000140295	0.00127641	0.000703712	0.000140295	0.00127641	0.000703712
1560	RIS	Inter	CEPVR	Sensory	1	0.000142846	0.643278	1.05452	0.011576	-8.55963e-05	7.33897e-06	-9.85197e-05	8.55963e-05	7.33897e-06	9.85197e-05
1561	RIS	Inter	SMDVL	Motor	1	0	0.643232	1.05451	0.0115768	-1.41967e-05	9.19949e-06	-0.000167886	1.41967e-05	9.19949e-06	0.000167886
1562	RIS	Inter	CEPDR	Sensory	1	0.00128345	0.64325	1.05448	0.0115823	-4.32597e-05	3.82383e-05	-0.000642724	4.32597e-05	3.82383e-05	0.000642724
1563	RIS	Inter	RMDL	Motor	2	6.92587e-05	0.643148	1.05452	0.0115748	0.000116037	2.09258e-06	2.68081e-06	0.000116037	2.09258e-06	2.68081e-06
1564	RIS	Inter	SMDVR	Motor	1	0	0.643269	1.05452	0.0115748	-7.24843e-05	0	0	7.24843e-05	0	0
1565	RIS	Inter	AVEL	Inter	7	0.0033439	0.642711	1.05425	0.0115753	0.000794671	0.000255658	-4.6244e-05	0.000794671	0.000255658	4.6244e-05
1566	RIS	Inter	RMDR	Motor	4	0.00149988	0.643131	1.05431	0.0115794	0.00014314	0.00020492	-0.00039676	0.00014314	0.00020492	0.00039676
1567	RIS	Inter	AVER	Inter	7	0.00190245	0.642919	1.0543	0.0115742	0.000471347	0.000216552	5.02652e-05	0.000471347	0.000216552	5.02652e-05
1568	RIS	Inter	RMDDL	Motor	1	0	0.643225	1.05452	0.0115748	-4.41006e-06	0	0	4.41006e-06	0	0
1569	RIS	Inter	SMDDL	Motor	1	0	0.643216	1.05444	0.0115835	1.06755e-05	7.61778e-05	-0.000747276	1.06755e-05	7.61778e-05	0.000747276
1570	RIS	Inter	AIBR	Inter	1	0	0.642936	1.05452	0.0115748	0.000445528	0	0	0.000445528	0	0
1571	RIS	Inter	RIBL	Inter	3	0.000564891	0.643012	1.05448	0.0115799	0.000327868	3.94673e-05	-0.000436302	0.000327868	3.94673e-05	0.000436302
1572	RIS	Inter	AVJL	Inter	1	0	0.643311	1.05439	0.0115817	-0.000137727	0.000126066	-0.000593129	0.000137727	0.000126066	0.000593129
1573	RIS	Inter	RIBR	Inter	5	0.00256257	0.642862	1.05436	0.0115821	0.00056139	0.000158435	-0.000631331	0.00056139	0.000158435	0.000631331
1574	RIS	Inter	SMDDR	Motor	3	3.8958e-05	0.643052	1.05444	0.0115829	0.000264983	7.79164e-05	-0.00069701	0.000264983	7.79164e-05	0.00069701
1575	RIS	Inter	RIML	Motor	2	0	0.642898	1.05452	0.0115748	0.00050472	0	0	0.00050472	0	0
1576	RIS	Inter	RIMR	Motor	5	0.000350622	0.642831	1.05414	0.0115798	0.00060879	0.000361428	-0.000432281	0.00060879	0.000361428	0.000432281
1577	RIS	Inter	AVL	Motor	2	2.5972e-05	0.643326	1.05452	0.0115752	-0.000160039	5.30175e-06	-3.21697e-05	0.000160039	5.30175e-06	3.21697e-05
1578	RIS	Inter	AVKR	Inter	4	0.0014804	0.643111	1.05432	0.0115913	0.00017346	0.000191111	-0.00142351	0.00017346	0.000191111	0.00142351
1579	RIS	Inter	AVKL	Inter	1	0	0.643173	1.05452	0.0115748	7.70415e-05	0	0	7.70415e-05	0	0
1580	RIS	Inter	DB01	Motor	1	0	0.643509	1.05452	0.0115748	-0.000444716	0	0	0.000444716	0	0
1581	AIYL	Inter	RIAL	Inter	7	0.00391528	0.642999	1.05409	0.0115847	0.000348322	0.000408471	-0.000856519	0.000348322	0.000408471	0.000856519
1582	AIYL	Inter	AWCL	Sensory	1	0	0.643009	1.05452	0.0115748	0.0003327	0	0	0.0003327	0	0
1583	AIYL	Inter	AWAL	Sensory	3	0.00483512	0.642673	1.05397	0.0115794	0.000855032	0.000524443	-0.000400111	0.000855032	0.000524443	0.000400111
1584	AIYL	Inter	AWCR	Sensory	1	5.1944e-05	0.643004	1.05452	0.0115757	0.000340441	7.10708e-06	-8.04243e-05	0.000340441	7.10708e-06	8.04243e-05
1585	AIYL	Inter	RIBL	Inter	4	0.000370101	0.643185	1.05443	0.0115777	5.86676e-05	9.06484e-05	-0.000249315	5.86676e-05	9.06484e-05	0.000249315
1586	AIYL	Inter	RIML	Motor	1	0	0.643629	1.05439	0.0115932	-0.000631036	0.00013054	-0.0015857	0.000631036	0.00013054	0.0015857
1587	AIYL	Inter	AIZL	Inter	13	0.0118952	0.642343	1.05169	0.0115722	0.00136804	0.0026918	0.000229544	0.00136804	0.0026918	0.000229544
1588	AIYL	Inter	AIYR	Inter	1	0	0.643172	1.05452	0.011575	7.82523e-05	5.3136e-06	-1.60849e-05	7.82523e-05	5.3136e-06	1.60849e-05
1589	AIYL	Inter	HSNR	Motor	1	0.000337636	0.643434	1.0545	0.0115784	-0.000329136	2.46917e-05	-0.000313655	0.000329136	2.46917e-05	0.000313655
1590	VB02	Motor	AVBL	Inter	3	0.000655793	0.641896	1.05319	0.0115912	0.00206244	0.00126556	-0.00141681	0.00206244	0.00126556	0.00141681
1591	VB02	Motor	AVBR	Inter	1	0	0.641938	1.05452	0.0115748	0.00199715	0	0	0.00199715	0	0
1592	VB02	Motor	VB01	Motor	4	0.00522037	0.642918	1.05379	0.011587	0.000473549	0.000699249	-0.0010549	0.000473549	0.000699249	0.0010549
1593	VB02	Motor	RIGL	Inter	1	0	0.64357	1.05452	0.0115748	-0.000539786	0	0	0.000539786	0	0
1594	VB02	Motor	DD01	Motor	20	0.0006493	0.642357	1.05423	0.0115774	0.00134635	0.000276762	-0.000221167	0.00134635	0.000276762	0.000221167
1595	VB02	Motor	VD02	Motor	9	0.00386983	0.642549	1.05419	0.0115713	0.00104718	0.000314786	0.000305612	0.00104718	0.000314786	0.000305612
1596	VB02	Motor	VA02	Motor	1	0	0.643119	1.05452	0.0115748	0.000161131	0	0	0.000161131	0	0
1597	VB02	Motor	VB03	Motor	1	2.5972e-05	0.64353	1.05451	0.0115759	-0.000477761	1.44743e-05	-9.24879e-05	0.000477761	1.44743e-05	9.24879e-05
1598	VB02	Motor	VD03	Motor	3	3.8958e-05	0.643156	1.05451	0.011575	0.000103318	1.70618e-05	-2.01061e-05	0.000103318	1.70618e-05	2.01061e-05
1599	VB02	Motor	DD02	Motor	1	0	0.643043	1.05452	0.0115748	0.000279737	0	0	0.000279737	0	0
1600	VB02	Motor	VB05	Motor	1	1.2986e-05	0.643823	1.0545	0.0115765	-0.000933046	2.44759e-05	-0.000144764	0.000933046	2.44759e-05	0.000144764
1601	VB02	Motor	VC02	Motor	1	0.000402566	0.643399	1.0545	0.0115766	-0.000274693	1.89266e-05	-0.000152806	0.000274693	1.89266e-05	0.000152806
1602	VB02	Motor	DB04	Motor	1	0	0.643551	1.05451	0.0115753	-0.000510237	9.39284e-06	-4.42334e-05	0.000510237	9.39284e-06	4.42334e-05
1603	VB02	Motor	VB07	Motor	2	5.62727e-05	0.643589	1.05445	0.0115764	-0.000568868	6.91124e-05	-0.000140742	0.000568868	6.91124e-05	0.000140742
1604	AVKR	Inter	RMDR	Motor	1	0	0.643212	1.05452	0.0115748	1.70003e-05	0	0	1.70003e-05	0	0
1605	AVKR	Inter	SAADL	Inter	1	0	0.643198	1.05452	0.0115748	3.755e-05	0	0	3.755e-05	0	0
1606	AVKR	Inter	SMDDL	Motor	1	0	0.643384	1.05452	0.0115748	-0.000251477	0	0	0.000251477	0	0
1607	AVKR	Inter	RMFL	Motor	1	0	0.643168	1.05452	0.0115748	8.42605e-05	0	0	8.42605e-05	0	0
1608	AVKR	Inter	SMDDR	Motor	2	2.5972e-05	0.643224	1.05452	0.0115749	-1.46294e-06	7.27413e-06	-8.04243e-06	1.46294e-06	7.27413e-06	8.04243e-06
1609	AVKR	Inter	SMBDL	Motor	2	0.000220762	0.643033	1.05448	0.0115797	0.000294697	4.35895e-05	-0.000422227	0.000294697	4.35895e-05	0.000422227
1610	AVKR	Inter	RIML	Motor	2	0.00011471	0.643108	1.05451	0.0115753	0.000177599	9.936e-06	-4.22227e-05	0.000177599	9.936e-06	4.22227e-05
1611	AVKR	Inter	RIMR	Motor	2	0.000266213	0.642976	1.0545	0.0115768	0.000383431	2.38772e-05	-0.000172242	0.000383431	2.38772e-05	0.000172242
1612	AVKR	Inter	SMBVR	Motor	1	1.2986e-05	0.643377	1.05452	0.0115751	-0.000239388	3.78433e-06	-2.61379e-05	0.000239388	3.78433e-06	2.61379e-05
1613	AVKR	Inter	RICL	Inter	1	0.000246734	0.643039	1.05445	0.0115811	0.000285388	6.91706e-05	-0.000539513	0.000285388	6.91706e-05	0.000539513
1614	AVKR	Inter	SMBDR	Motor	2	0.000718559	0.643193	1.05436	0.0115814	4.66547e-05	0.000155691	-0.000573023	4.66547e-05	0.000155691	0.000573023
1615	AVKR	Inter	AVKL	Inter	2	0.000175311	0.641382	1.05449	0.0115761	0.00286111	3.45317e-05	-0.000114605	0.00286111	3.45317e-05	0.000114605
1616	AVKR	Inter	AQR	Sensory	1	0	0.643158	1.05452	0.0115748	0.000100777	0	0	0.000100777	0	0
1617	AVKR	Inter	ADEL	Sensory	1	0.0012683	0.643092	1.05446	0.0115836	0.000203837	6.09991e-05	-0.000756658	0.000203837	6.09991e-05	0.000756658
1618	AVKR	Inter	RIGR	Inter	1	0	0.643053	1.05445	0.0115875	0.000263705	6.64146e-05	-0.00109779	0.000263705	6.64146e-05	0.00109779
1619	AVKR	Inter	BDUL	Inter	1	0.000168818	0.643248	1.05451	0.0115765	-3.99475e-05	1.2362e-05	-0.000148785	3.99475e-05	1.2362e-05	0.000148785
1620	AVKR	Inter	PVPL	Inter	6	0.0110576	0.642853	1.05238	0.0115863	0.000574404	0.00203009	-0.00099391	0.000574404	0.00203009	0.00099391
1621	AVKR	Inter	PVQL	Inter	1	0.000357115	0.643519	1.05452	0.0115774	-0.000460594	0	-0.000221167	0.000460594	0	0.000221167
1622	AVKL	Inter	AVEL	Inter	2	0	0.643181	1.05452	0.0115748	6.476e-05	0	0	6.476e-05	0	0
1623	AVKL	Inter	AVER	Inter	1	0	0.643186	1.05452	0.0115748	5.68608e-05	0	0	5.68608e-05	0	0
1624	AVKL	Inter	SAADR	Inter	1	0	0.64302	1.05452	0.0115748	0.000314728	0	0	0.000314728	0	0
1625	AVKL	Inter	AVBL	Inter	1	0	0.643015	1.05452	0.0115748	0.000322459	0	0	0.000322459	0	0
1626	AVKL	Inter	RMFR	Motor	1	0	0.643047	1.05452	0.0115748	0.00027257	0	0	0.00027257	0	0
1627	AVKL	Inter	SMDDR	Motor	1	0	0.643209	1.05452	0.0115748	2.11347e-05	0	0	2.11347e-05	0	0
1628	AVKL	Inter	SMBDL	Motor	1	0	0.6431	1.05452	0.0115757	0.000190164	5.63321e-06	-7.64031e-05	0.000190164	5.63321e-06	7.64031e-05
1629	AVKL	Inter	RIML	Motor	2	0.000136353	0.642953	1.05451	0.0115757	0.000419933	1.22956e-05	-7.64031e-05	0.000419933	1.22956e-05	7.64031e-05
1630	AVKL	Inter	RIMR	Motor	1	0	0.643031	1.05452	0.0115748	0.000298501	0	0	0.000298501	0	0
1631	AVKL	Inter	SMBVR	Motor	1	0	0.643079	1.05452	0.011575	0.000223815	1.27737e-06	-1.60849e-05	0.000223815	1.27737e-06	1.60849e-05
1632	AVKL	Inter	RICL	Inter	1	0.000298678	0.642877	1.0545	0.0115764	0.000537908	1.92703e-05	-0.000136721	0.000537908	1.92703e-05	0.000136721
1633	AVKL	Inter	SMBDR	Motor	1	0	0.64307	1.05452	0.0115748	0.000236675	0	-2.01061e-06	0.000236675	0	2.01061e-06
1634	AVKL	Inter	SIAVR	Inter	1	0.00103888	0.643411	1.05447	0.0115836	-0.000292561	5.33356e-05	-0.000755988	0.000292561	5.33356e-05	0.000755988
1635	AVKL	Inter	RICR	Inter	1	0.000393909	0.643297	1.05449	0.0115783	-0.000115779	3.61594e-05	-0.00029891	0.000115779	3.61594e-05	0.00029891
1636	AVKL	Inter	AVKR	Inter	2	6.92587e-05	0.641382	1.05449	0.0115761	0.00286111	3.45317e-05	-0.000114605	0.00286111	3.45317e-05	0.000114605
1637	AVKL	Inter	AQR	Sensory	2	0.000675272	0.642927	1.05448	0.0115768	0.000460073	4.32455e-05	-0.000170902	0.000460073	4.32455e-05	0.000170902
1638	AVKL	Inter	VB01	Motor	4	0.00306006	0.643082	1.05372	0.0115917	0.000219026	0.000760276	-0.00145903	0.000219026	0.000760276	0.00145903
1639	AVKL	Inter	ADER	Sensory	1	0.00017964	0.643203	1.05446	0.0115765	3.06783e-05	5.82775e-05	-0.000148785	3.06783e-05	5.82775e-05	0.000148785
1640	AVKL	Inter	RIGL	Inter	1	0	0.64292	1.05452	0.0115748	0.000470072	0	0	0.000470072	0	0
1641	AVKL	Inter	AVM	Sensory	1	0.000285692	0.643213	1.05451	0.011578	1.4846e-05	1.24683e-05	-0.000279474	1.4846e-05	1.24683e-05	0.000279474
1642	AVKL	Inter	PDEL	Sensory	3	0.00448666	0.642476	1.05392	0.0115837	0.00116002	0.000568603	-0.000766711	0.00116002	0.000568603	0.000766711
1643	AVKL	Inter	PDER	Sensory	1	0	0.642896	1.05452	0.0115748	0.000508185	0	0	0.000508185	0	0
1644	AVKL	Inter	PVM	Sensory	1	0	0.643006	1.05452	0.0115748	0.000336724	0	0	0.000336724	0	0
1645	AVKL	Inter	VB10	Motor	1	0	0.643435	1.05452	0.0115749	-0.000330704	1.54437e-06	-8.04243e-06	0.000330704	1.54437e-06	8.04243e-06
1646	AVKL	Inter	PVPR	Inter	1	0	0.643095	1.05452	0.0115748	0.000198226	0	0	0.000198226	0	0
1647	AVKL	Inter	PVT	Inter	2	0.00117523	0.642735	1.05431	0.0115745	0.000758626	0.000204907	2.74783e-05	0.000758626	0.000204907	2.74783e-05
1648	AVKL	Inter	PVPL	Inter	1	0	0.642917	1.05452	0.0115748	0.000474858	0	0	0.000474858	0	0
1649	AVKL	Inter	DVA	Inter	1	0	0.642448	1.05452	0.0115748	0.00120493	0	0	0.00120493	0	0
1650	AVFR	Inter	ASKL	Sensory	1	2.5972e-05	0.643435	1.05452	0.0115749	-0.000330382	2.05086e-06	-6.03182e-06	0.000330382	2.05086e-06	6.03182e-06
1651	AVFR	Inter	AVHL	Inter	4	0.000292185	0.642439	1.05374	0.011532	0.00121772	0.000739457	0.00369952	0.00121772	0.000739457	0.00369952
1652	AVFR	Inter	AVHR	Inter	2	0	0.64239	1.05452	0.0115748	0.00129453	0	0	0.00129453	0	0
1653	AVFR	Inter	AVBL	Inter	1	0	0.643091	1.05452	0.0115748	0.000204652	0	0	0.000204652	0	0
1654	AVFR	Inter	AVJR	Inter	1	0	0.643253	1.05452	0.0115748	-4.77245e-05	0	0	4.77245e-05	0	0
1655	AVFR	Inter	AVJL	Inter	2	0.000103888	0.643097	1.05451	0.0115753	0.000194618	9.17606e-06	-4.42334e-05	0.000194618	9.17606e-06	4.42334e-05
1656	AVFR	Inter	AVBR	Inter	5	0.00583071	0.642961	1.05297	0.0115652	0.00040673	0.00147579	0.000832391	0.00040673	0.00147579	0.000832391
1657	AVFR	Inter	ASJL	Sensory	1	0.00308418	0.64378	1.05431	0.0115775	-0.000866565	0.00020459	-0.000234571	0.000866565	0.00020459	0.000234571
1658	AVFR	Inter	AVFL	Inter	24	0.00903826	0.64093	1.05285	0.0115328	0.00356508	0.00158807	0.00363116	0.00356508	0.00158807	0.00363116
1659	AVFR	Inter	VC04	Motor	1	0.00302574	0.644016	1.05439	0.0115633	-0.00123267	0.000126101	0.000997261	0.00123267	0.000126101	0.000997261
1660	AVFR	Inter	HSNR	Motor	1	7.7916e-05	0.643138	1.05452	0.0115751	0.000131466	7.33935e-06	-2.41273e-05	0.000131466	7.33935e-06	2.41273e-05
1661	AVFR	Inter	VD11	Motor	1	0.000441524	0.644082	1.05448	0.0115777	-0.00133541	3.78439e-05	-0.000253336	0.00133541	3.78439e-05	0.000253336
1662	AVFR	Inter	PVQL	Inter	1	1.2986e-05	0.642904	1.05452	0.0115749	0.000495849	4.89052e-07	-8.04243e-06	0.000495849	4.89052e-07	8.04243e-06
1663	SABVL	Inter	AVAR	Inter	3	0.00355816	0.641769	1.05269	0.0115803	0.00225953	0.00173561	-0.000474503	0.00225953	0.00173561	0.000474503
1664	SABVL	Inter	DA01	Motor	2	0	0.643572	1.05452	0.0115748	-0.000542421	0	0	0.000542421	0	0
1665	SABVL	Inter	DA02	Motor	1	0	0.644014	1.05452	0.0115748	-0.00122975	0	0	0.00122975	0	0
1666	FLPL	Sensory	AVAL	Inter	15	0.00186998	0.641601	1.05396	0.0115837	0.00252188	0.000537195	-0.000764701	0.00252188	0.000537195	0.000764701
1667	FLPL	Sensory	AVAR	Inter	17	0.000902527	0.641838	1.0541	0.0115736	0.00215204	0.000397765	0.000106562	0.00215204	0.000397765	0.000106562
1668	FLPL	Sensory	RIH	Inter	1	4.5451e-05	0.644002	1.0545	0.0115765	-0.0012123	1.90663e-05	-0.000146439	0.0012123	1.90663e-05	0.000146439
1669	FLPL	Sensory	AIBL	Inter	2	8.4409e-05	0.643563	1.05452	0.0115752	-0.000528405	7.62892e-06	-3.41803e-05	0.000528405	7.62892e-06	3.41803e-05
1670	FLPL	Sensory	AIBR	Inter	2	5.8437e-05	0.643484	1.05451	0.0115754	-0.000406326	9.82734e-06	-5.42864e-05	0.000406326	9.82734e-06	5.42864e-05
1671	FLPL	Sensory	AVBL	Inter	4	7.1423e-05	0.642932	1.05451	0.011575	0.000451318	8.43609e-06	-2.01061e-05	0.000451318	8.43609e-06	2.01061e-05
1672	FLPL	Sensory	AVBR	Inter	5	3.8958e-05	0.643136	1.05451	0.0115751	0.000135247	1.08755e-05	-2.41273e-05	0.000135247	1.08755e-05	2.41273e-05
1673	FLPL	Sensory	AVDR	Inter	13	0.00019479	0.642632	1.05433	0.0115754	0.000918093	0.0001802	-4.69142e-05	0.000918093	0.0001802	4.69142e-05
1674	FLPL	Sensory	AVDL	Inter	7	0.000116874	0.642717	1.05445	0.0115756	0.000786494	6.57998e-05	-7.03712e-05	0.000786494	6.57998e-05	7.03712e-05
1675	FLPL	Sensory	FLPR	Sensory	3	0.000538919	0.642652	1.0544	0.0115799	0.000886794	0.000119741	-0.000443004	0.000886794	0.000119741	0.000443004
1676	FLPL	Sensory	ADEL	Sensory	2	0.000672026	0.643375	1.05447	0.0115787	-0.00023712	4.74012e-05	-0.000332085	0.00023712	4.74012e-05	0.000332085
1677	FLPL	Sensory	ADER	Sensory	2	0.000124449	0.643094	1.05451	0.0115748	0.000199401	1.62124e-05	-3.01591e-06	0.000199401	1.62124e-05	3.01591e-06
1678	FLPL	Sensory	DVA	Inter	1	0	0.643453	1.05452	0.0115748	-0.000357822	0	0	0.000357822	0	0
1679	FLPR	Sensory	AVAL	Inter	12	0.00231151	0.641988	1.05374	0.0115838	0.00192005	0.000743761	-0.000780116	0.00192005	0.000743761	0.000780116
1680	FLPR	Sensory	AVAR	Inter	5	0	0.642254	1.05452	0.0115748	0.00150534	0	0	0.00150534	0	0
1681	FLPR	Sensory	AVEL	Inter	4	2.5972e-05	0.643345	1.0545	0.011575	-0.000189608	2.39609e-05	-2.01061e-05	0.000189608	2.39609e-05	2.01061e-05
1682	FLPR	Sensory	AVER	Inter	2	1.2986e-05	0.643345	1.05452	0.011575	-0.000190902	2.87677e-06	-1.20636e-05	0.000190902	2.87677e-06	1.20636e-05
1683	FLPR	Sensory	AIBR	Inter	1	0	0.643548	1.05452	0.0115748	-0.000506425	0	0	0.000506425	0	0
1684	FLPR	Sensory	AVBL	Inter	5	9.0902e-05	0.642865	1.05449	0.0115751	0.000555257	3.24985e-05	-2.81485e-05	0.000555257	3.24985e-05	2.81485e-05
1685	FLPR	Sensory	AVJR	Inter	1	0	0.643477	1.05452	0.0115748	-0.000395493	0	0	0.000395493	0	0
1686	FLPR	Sensory	AVBR	Inter	1	0	0.643337	1.05452	0.0115748	-0.00017801	0	0	0.00017801	0	0
1687	FLPR	Sensory	AVDR	Inter	2	0	0.643045	1.05451	0.0115756	0.000275598	1.2653e-05	-7.03712e-05	0.000275598	1.2653e-05	7.03712e-05
1688	FLPR	Sensory	AVDL	Inter	11	0.000675272	0.642698	1.0542	0.0115676	0.000815273	0.000304417	0.000621278	0.000815273	0.000304417	0.000621278
1689	FLPR	Sensory	FLPL	Sensory	4	0.000238077	0.642444	1.05438	0.0115799	0.00121119	0.000131637	-0.000438983	0.00121119	0.000131637	0.000438983
1690	FLPR	Sensory	VB01	Motor	1	0	0.643656	1.05452	0.0115748	-0.000673864	0	0	0.000673864	0	0
1691	FLPR	Sensory	ADER	Sensory	2	0.000216433	0.643315	1.0545	0.0115766	-0.000143919	2.28261e-05	-0.000155487	0.000143919	2.28261e-05	0.000155487
1692	FLPR	Sensory	DVA	Inter	1	0	0.643402	1.05452	0.0115748	-0.000279113	0	0	0.000279113	0	0
1693	FLPR	Sensory	PVCL	Inter	2	0	0.643124	1.05452	0.0115748	0.000153914	0	0	0.000153914	0	0
1694	SABVR	Inter	AVAL	Inter	1	0	0.642663	1.05452	0.0115748	0.000869989	0	0	0.000869989	0	0
1695	SABVR	Inter	AVAR	Inter	1	0	0.641898	1.05452	0.0115748	0.0020594	0	0	0.0020594	0	0
1696	SABVR	Inter	DA01	Motor	3	0.00355816	0.642972	1.0531	0.0115682	0.000390039	0.0013474	0.000573023	0.000390039	0.0013474	0.000573023
1697	AVFL	Inter	AVHL	Inter	4	0.000740202	0.641988	1.0545	0.0115758	0.00191967	2.44319e-05	-8.24349e-05	0.00191967	2.44319e-05	8.24349e-05
1698	AVFL	Inter	AVHR	Inter	7	0.00972002	0.642223	1.05343	0.0115339	0.00155415	0.00103684	0.00353331	0.00155415	0.00103684	0.00353331
1699	AVFL	Inter	AVBL	Inter	1	0	0.643119	1.05452	0.0115748	0.00016048	0	0	0.00016048	0	0
1700	AVFL	Inter	AVJR	Inter	1	0	0.643212	1.05452	0.0115748	1.62917e-05	0	0	1.62917e-05	0	0
1701	AVFL	Inter	AVJL	Inter	1	0	0.642971	1.05452	0.0115748	0.000391471	0	0	0.000391471	0	0
1702	AVFL	Inter	AVBR	Inter	2	0	0.642944	1.05452	0.0115748	0.000433047	0	0	0.000433047	0	0
1703	AVFL	Inter	AVL	Motor	1	0	0.643241	1.05452	0.0115748	-2.85104e-05	0	0	2.85104e-05	0	0
1704	AVFL	Inter	AVFR	Inter	30	0.0045451	0.640328	1.05236	0.0115316	0.00449962	0.00205044	0.00373705	0.00449962	0.00205044	0.00373705
1705	AVFL	Inter	VB01	Motor	1	0	0.643456	1.05452	0.0115748	-0.0003623	0	0	0.0003623	0	0
1706	AVFL	Inter	AVG	Sensory	2	0.000396073	0.643087	1.05443	0.0115799	0.000211174	9.08864e-05	-0.000436302	0.000211174	9.08864e-05	0.000436302
1707	AVFL	Inter	HSNL	Motor	1	0.000298678	0.643228	1.05451	0.0115755	-8.93873e-06	1.72038e-05	-5.6297e-05	8.93873e-06	1.72038e-05	5.6297e-05
1708	AVFL	Inter	PDER	Sensory	1	0.000103888	0.643923	1.05452	0.0115758	-0.00108951	7.2667e-06	-8.84667e-05	0.00108951	7.2667e-06	8.84667e-05
1709	AVFL	Inter	PVQR	Inter	2	0.000870062	0.642883	1.05443	0.0115767	0.000528072	8.89239e-05	-0.000160849	0.000528072	8.89239e-05	0.000160849
1710	AVFL	Inter	PVQL	Inter	1	1.2986e-05	0.643045	1.05452	0.0115749	0.000276466	0	-4.02121e-06	0.000276466	0	4.02121e-06
1711	AVFL	Inter	PVNL	Inter	2	0.000818118	0.643078	1.05444	0.0115772	0.000225172	8.34523e-05	-0.000203071	0.000225172	8.34523e-05	0.000203071
1712	AQR	Sensory	BAGL	Sensory	2	0.00239592	0.643286	1.0541	0.0115733	-9.81613e-05	0.000399438	0.00013404	9.81613e-05	0.000399438	0.00013404
1713	AQR	Sensory	BAGR	Sensory	2	0.00220113	0.643243	1.05439	0.0115723	-3.22104e-05	0.00012394	0.000213124	3.22104e-05	0.00012394	0.000213124
1714	AQR	Sensory	URXL	Sensory	1	0	0.643387	1.05452	0.0115748	-0.00025601	0	0	0.00025601	0	0
1715	AQR	Sensory	AVAL	Inter	2	0	0.642991	1.05452	0.0115748	0.000359897	0	0	0.000359897	0	0
1716	AQR	Sensory	RIAL	Inter	3	0.0106225	0.643315	1.05365	0.0115594	-0.000142888	0.000826115	0.00132834	0.000142888	0.000826115	0.00132834
1717	AQR	Sensory	AVAR	Inter	3	0	0.642961	1.05452	0.0115748	0.000406545	0	0	0.000406545	0	0
1718	AQR	Sensory	RIAR	Inter	2	0.000376594	0.643322	1.0545	0.011576	-0.000154663	1.93258e-05	-0.00010053	0.000154663	1.93258e-05	0.00010053
1719	AQR	Sensory	AVBL	Inter	4	0.000162325	0.642819	1.05449	0.0115757	0.000628085	3.07015e-05	-7.23819e-05	0.000628085	3.07015e-05	7.23819e-05
1720	AQR	Sensory	AVJL	Inter	1	0	0.643363	1.05452	0.0115748	-0.000217445	0	0	0.000217445	0	0
1721	AQR	Sensory	AVBR	Inter	4	0.000103888	0.64301	1.05451	0.0115753	0.000331283	1.27796e-05	-4.42334e-05	0.000331283	1.27796e-05	4.42334e-05
1722	AQR	Sensory	AVDR	Inter	1	0	0.643274	1.05452	0.0115748	-8.015e-05	0	0	8.015e-05	0	0
1723	AQR	Sensory	AVDL	Inter	1	0	0.643368	1.05452	0.0115748	-0.000225511	0	0	0.000225511	0	0
1724	AQR	Sensory	AVKR	Inter	1	0	0.643158	1.05452	0.0115748	0.000100777	0	0	0.000100777	0	0
1725	AQR	Sensory	AVKL	Inter	2	0.00012986	0.642927	1.05448	0.0115768	0.000460073	4.32455e-05	-0.000170902	0.000460073	4.32455e-05	0.000170902
1726	AQR	Sensory	RIGR	Inter	1	0	0.643192	1.05452	0.0115748	4.73657e-05	0	0	4.73657e-05	0	0
1727	AQR	Sensory	RIGL	Inter	2	0	0.642826	1.05445	0.0115814	0.000615936	7.29695e-05	-0.000573023	0.000615936	7.29695e-05	0.000573023
1728	AQR	Sensory	PVPR	Inter	9	0.0108823	0.642618	1.05116	0.0114775	0.000940295	0.00318734	0.00840353	0.000940295	0.00318734	0.00840353
1729	AQR	Sensory	PVPL	Inter	8	0.0224918	0.642199	1.05144	0.0114617	0.00159083	0.00291996	0.00976954	0.00159083	0.00291996	0.00976954
1730	AQR	Sensory	PVCR	Inter	2	0	0.643095	1.05452	0.0115748	0.000198519	0	0	0.000198519	0	0
1731	RIFR	Inter	RIPR	Inter	1	2.5972e-05	0.643564	1.05452	0.0115753	-0.000530648	8.1368e-07	-4.02121e-05	0.000530648	8.1368e-07	4.02121e-05
1732	RIFR	Inter	ASHR	Sensory	2	0.000753188	0.64318	1.05442	0.0115777	6.58675e-05	9.7323e-05	-0.000245294	6.58675e-05	9.7323e-05	0.000245294
1733	RIFR	Inter	AVHL	Inter	1	0	0.643202	1.05452	0.0115748	3.2579e-05	0	0	3.2579e-05	0	0
1734	RIFR	Inter	AVBL	Inter	1	0	0.643128	1.05452	0.0115748	0.000146459	0	0	0.000146459	0	0
1735	RIFR	Inter	AVJR	Inter	2	8.4409e-05	0.643232	1.05451	0.0115751	-1.49831e-05	1.04596e-05	-2.61379e-05	1.49831e-05	1.04596e-05	2.61379e-05
1736	RIFR	Inter	AVJL	Inter	1	0	0.64312	1.05452	0.0115748	0.000159144	0	0	0.000159144	0	0
1737	RIFR	Inter	AVBR	Inter	17	0.00337636	0.642633	1.05304	0.0115704	0.000916678	0.00141086	0.000377994	0.000916678	0.00141086	0.000377994
1738	RIFR	Inter	RIMR	Motor	4	0.000772667	0.643276	1.0544	0.0115777	-8.29743e-05	0.000119515	-0.000251326	8.29743e-05	0.000119515	0.000251326
1739	RIFR	Inter	AVFL	Inter	1	0	0.643186	1.05452	0.0115748	5.64777e-05	0	0	5.64777e-05	0	0
1740	RIFR	Inter	AVG	Sensory	1	8.4409e-05	0.643361	1.05451	0.0115768	-0.000215761	8.84678e-06	-0.000172912	0.000215761	8.84678e-06	0.000172912
1741	RIFR	Inter	HSNR	Motor	1	5.1944e-05	0.643237	1.05452	0.011575	-2.30069e-05	1.16148e-06	-1.20636e-05	2.30069e-05	1.16148e-06	1.20636e-05
1742	RIFR	Inter	PVPR	Inter	4	0.00168818	0.64307	1.05417	0.0115789	0.000237125	0.000333332	-0.000352526	0.000237125	0.000333332	0.000352526
1743	RIFR	Inter	PVCL	Inter	1	0	0.643167	1.05452	0.0115748	8.63225e-05	0	0	8.63225e-05	0	0
1744	RIFR	Inter	PVCR	Inter	1	0	0.643205	1.05452	0.0115748	2.68535e-05	0	0	2.68535e-05	0	0
1745	ADEL	Sensory	IL2L	Sensory	2	0.0019598	0.643143	1.05439	0.0115805	0.000124538	0.000129119	-0.000488913	0.000124538	0.000129119	0.000488913
1746	ADEL	Sensory	OLLL	Sensory	2	0.000636314	0.643244	1.05445	0.0115763	-3.24711e-05	7.43647e-05	-0.000125998	3.24711e-05	7.43647e-05	0.000125998
1747	ADEL	Sensory	IL1L	Sensory	1	0.000233748	0.643283	1.0545	0.0115766	-9.40503e-05	1.80052e-05	-0.000157498	9.40503e-05	1.80052e-05	0.000157498
1748	ADEL	Sensory	URBL	Sensory	1	0.000116874	0.643205	1.05452	0.0115758	2.81019e-05	3.37809e-06	-8.24349e-05	2.81019e-05	3.37809e-06	8.24349e-05
1749	ADEL	Sensory	CEPDL	Sensory	1	0	0.642881	1.05452	0.0115748	0.000531538	0	0	0.000531538	0	0
1750	ADEL	Sensory	AVAL	Inter	2	0	0.642984	1.05452	0.0115748	0.000370682	0	0	0.000370682	0	0
1751	ADEL	Sensory	RIAL	Inter	1	0	0.643209	1.05452	0.0115748	2.12268e-05	0	0	2.12268e-05	0	0
1752	ADEL	Sensory	RMDL	Motor	4	0.000543248	0.643059	1.05442	0.011575	0.000253827	0.000102782	-2.01061e-05	0.000253827	0.000102782	2.01061e-05
1753	ADEL	Sensory	AVAR	Inter	3	0.00259071	0.643048	1.05406	0.0115736	0.000270986	0.000440476	0.000102541	0.000270986	0.000440476	0.000102541
1754	ADEL	Sensory	AVEL	Inter	1	0	0.643115	1.05452	0.0115748	0.000167462	0	0	0.000167462	0	0
1755	ADEL	Sensory	RIH	Inter	2	0.00155183	0.642949	1.05444	0.0115774	0.000425894	8.12292e-05	-0.000220161	0.000425894	8.12292e-05	0.000220161
1756	ADEL	Sensory	SIBDR	Inter	1	0	0.643476	1.05452	0.0115748	-0.00039315	0	0	0.00039315	0	0
1757	ADEL	Sensory	RIVL	Motor	1	1.2986e-05	0.643345	1.05452	0.0115749	-0.000190792	0	-8.04243e-06	0.000190792	0	8.04243e-06
1758	ADEL	Sensory	RMHL	Motor	1	0	0.643133	1.05452	0.0115748	0.000139443	0	0	0.000139443	0	0
1759	ADEL	Sensory	RIVR	Motor	1	0	0.643347	1.05452	0.0115748	-0.000192854	0	0	0.000192854	0	0
1760	ADEL	Sensory	AINL	Inter	1	0.000783489	0.643656	1.05445	0.0115806	-0.000673168	7.36657e-05	-0.000503992	0.000673168	7.36657e-05	0.000503992
1761	ADEL	Sensory	SIADR	Inter	1	0.000116874	0.643401	1.05451	0.0115753	-0.000276969	8.40185e-06	-4.42334e-05	0.000276969	8.40185e-06	4.42334e-05
1762	ADEL	Sensory	AVL	Motor	1	0	0.643313	1.05452	0.0115748	-0.000139764	0	0	0.000139764	0	0
1763	ADEL	Sensory	SMBDR	Motor	1	0	0.643194	1.05452	0.0115748	4.46207e-05	0	0	4.46207e-05	0	0
1764	ADEL	Sensory	AVKR	Inter	1	0	0.643092	1.05446	0.0115836	0.000203837	6.09991e-05	-0.000756658	0.000203837	6.09991e-05	0.000756658
1765	ADEL	Sensory	FLPL	Sensory	2	0.000277035	0.643375	1.05447	0.0115753	-0.00023712	5.00988e-05	-4.28929e-05	0.00023712	5.00988e-05	4.28929e-05
1766	ADEL	Sensory	ADER	Sensory	1	1.9479e-05	0.643059	1.05452	0.0115749	0.000254953	0	-6.03182e-06	0.000254953	0	6.03182e-06
1767	ADEL	Sensory	ADAL	Inter	1	3.2465e-05	0.643307	1.05452	0.011575	-0.000130509	1.27091e-06	-1.80955e-05	0.000130509	1.27091e-06	1.80955e-05
1768	ADEL	Sensory	RIGR	Inter	6	0.000720723	0.642994	1.05432	0.0115753	0.000355726	0.000193613	-4.22227e-05	0.000355726	0.000193613	4.22227e-05
1769	ADEL	Sensory	RMGL	Motor	1	0	0.642999	1.05452	0.0115748	0.000347913	0	0	0.000347913	0	0
1770	ADEL	Sensory	RIFL	Inter	1	7.1423e-05	0.643392	1.05452	0.0115752	-0.000263275	5.3834e-06	-3.21697e-05	0.000263275	5.3834e-06	3.21697e-05
1771	ADEL	Sensory	RIGL	Inter	5	0.000629821	0.643049	1.05439	0.0115763	0.000270098	0.000126731	-0.000124658	0.000270098	0.000126731	0.000124658
1772	ADEL	Sensory	BDUL	Inter	1	2.5972e-05	0.643323	1.05452	0.0115752	-0.000156793	5.1626e-06	-3.61909e-05	0.000156793	5.1626e-06	3.61909e-05
1773	VB01	Motor	SMDVR	Motor	1	0	0.643933	1.05451	0.0115754	-0.00110421	1.13469e-05	-5.02652e-05	0.00110421	1.13469e-05	5.02652e-05
1774	VB01	Motor	SAADL	Inter	9	0.00831104	0.643259	1.0528	0.0115764	-5.67905e-05	0.00163656	-0.000140608	5.67905e-05	0.00163656	0.000140608
1775	VB01	Motor	SAADR	Inter	4	0.00243488	0.643024	1.05411	0.011578	0.00030835	0.000388474	-0.000275453	0.00030835	0.000388474	0.000275453
1776	VB01	Motor	AIBR	Inter	1	0	0.643194	1.05452	0.0115748	4.51069e-05	0	0	4.51069e-05	0	0
1777	VB01	Motor	RMFL	Motor	2	0.00120955	0.643308	1.05442	0.0115787	-0.000133144	9.67374e-05	-0.000337112	0.000133144	9.67374e-05	0.000337112
1778	VB01	Motor	AVBL	Inter	1	0	0.642904	1.05452	0.0115748	0.000494749	0	0	0.000494749	0	0
1779	VB01	Motor	RIML	Motor	2	0	0.642988	1.05452	0.0115748	0.000365544	0	0	0.000365544	0	0
1780	VB01	Motor	VB02	Motor	4	0.000740202	0.642918	1.05379	0.011587	0.000473549	0.000699249	-0.0010549	0.000473549	0.000699249	0.0010549
1781	VB01	Motor	AVKL	Inter	4	0.00168169	0.643082	1.05372	0.0115917	0.000219026	0.000760276	-0.00145903	0.000219026	0.000760276	0.00145903
1782	VB01	Motor	DB02	Motor	2	0.000207776	0.644066	1.05436	0.0115849	-0.00131138	0.000153498	-0.000870593	0.00131138	0.000153498	0.000870593
1783	VB01	Motor	VA01	Motor	3	0.000233748	0.643633	1.05447	0.0115759	-0.000638046	4.82189e-05	-9.65091e-05	0.000638046	4.82189e-05	9.65091e-05
1784	VB01	Motor	SABD	Inter	1	0	0.643433	1.05452	0.0115748	-0.000327229	0	0	0.000327229	0	0
1785	VB01	Motor	DD01	Motor	1	0	0.642967	1.05452	0.0115748	0.000398018	0	0	0.000398018	0	0
1786	VB01	Motor	VD01	Motor	3	0.00071423	0.642933	1.05446	0.0115758	0.000450499	6.18097e-05	-8.44455e-05	0.000450499	6.18097e-05	8.44455e-05
1787	VB01	Motor	VD02	Motor	1	0	0.643066	1.05452	0.0115748	0.00024281	0	0	0.00024281	0	0
1788	VB01	Motor	VA03	Motor	1	0	0.643487	1.05452	0.0115748	-0.00041141	0	0	0.00041141	0	0
1789	VB01	Motor	DVA	Inter	1	0	0.643138	1.05452	0.0115748	0.000132311	0	0	0.000132311	0	0
1790	ADER	Sensory	OLLR	Sensory	2	0.000879802	0.643215	1.05442	0.0115772	1.13717e-05	0.000101363	-0.000202736	1.13717e-05	0.000101363	0.000202736
1791	ADER	Sensory	ALA	Inter	1	3.8958e-05	0.643127	1.05452	0.0115753	0.000149312	5.84647e-06	-4.42334e-05	0.000149312	5.84647e-06	4.42334e-05
1792	ADER	Sensory	CEPDR	Sensory	1	5.51905e-05	0.643273	1.05452	0.011575	-7.77015e-05	0	-1.67551e-05	7.77015e-05	0	1.67551e-05
1793	ADER	Sensory	AVAL	Inter	5	0.001857	0.642695	1.05336	0.0115779	0.000820621	0.00110707	-0.000267411	0.000820621	0.00110707	0.000267411
1794	ADER	Sensory	SAAVR	Inter	1	0	0.643269	1.05452	0.0115748	-7.16452e-05	0	0	7.16452e-05	0	0
1795	ADER	Sensory	AVAR	Inter	1	0	0.643003	1.05452	0.0115748	0.000342229	0	0	0.000342229	0	0
1796	ADER	Sensory	RMDR	Motor	2	0.000175311	0.643305	1.0545	0.0115751	-0.000128076	2.50721e-05	-2.61379e-05	0.000128076	2.50721e-05	2.61379e-05
1797	ADER	Sensory	RIH	Inter	1	1.2986e-05	0.643171	1.05452	0.0115749	7.97844e-05	0	-4.02121e-06	7.97844e-05	0	4.02121e-06
1798	ADER	Sensory	AVER	Inter	1	0	0.643099	1.05452	0.0115748	0.000192301	0	0	0.000192301	0	0
1799	ADER	Sensory	AVJR	Inter	1	0	0.64331	1.05452	0.0115748	-0.000135972	0	0	0.000135972	0	0
1800	ADER	Sensory	AVDR	Inter	2	6.493e-05	0.643051	1.05451	0.0115754	0.000266295	1.48837e-05	-4.82546e-05	0.000266295	1.48837e-05	4.82546e-05
1801	ADER	Sensory	AVKR	Inter	1	0	0.643208	1.05452	0.0115748	2.34551e-05	0	0	2.34551e-05	0	0
1802	ADER	Sensory	AVKL	Inter	3	0.000220762	0.643176	1.05446	0.0115767	7.19596e-05	5.82775e-05	-0.000160849	7.19596e-05	5.82775e-05	0.000160849
1803	ADER	Sensory	FLPL	Sensory	1	6.493e-06	0.643219	1.05452	0.0115748	5.36903e-06	0	-2.01061e-06	5.36903e-06	0	2.01061e-06
1804	ADER	Sensory	FLPR	Sensory	1	3.2465e-05	0.643409	1.05452	0.011575	-0.000290229	3.05657e-06	-1.20636e-05	0.000290229	3.05657e-06	1.20636e-05
1805	ADER	Sensory	ADEL	Sensory	2	0.000328979	0.642983	1.05449	0.0115759	0.000372021	3.54127e-05	-9.44985e-05	0.000372021	3.54127e-05	9.44985e-05
1806	ADER	Sensory	ADAR	Inter	1	0	0.643371	1.05452	0.0115748	-0.000231281	0	0	0.000231281	0	0
1807	ADER	Sensory	RIGR	Inter	4	0.00019479	0.642948	1.05447	0.0115755	0.000427682	4.77799e-05	-6.03182e-05	0.000427682	4.77799e-05	6.03182e-05
1808	ADER	Sensory	RIGL	Inter	7	0.00090902	0.643064	1.05434	0.0115796	0.000246357	0.000170751	-0.000412174	0.000246357	0.000170751	0.000412174
1809	ADER	Sensory	PVR	Sensory	1	0	0.643299	1.05452	0.0115748	-0.000119385	0	0	0.000119385	0	0
1810	DB02	Motor	AVBR	Inter	1	0	0.642939	1.05452	0.0115748	0.000440774	0	0	0.000440774	0	0
1811	DB02	Motor	VB01	Motor	2	0.00172714	0.644066	1.05436	0.0115849	-0.00131138	0.000153498	-0.000870593	0.00131138	0.000153498	0.000870593
1812	DB02	Motor	DB01	Motor	1	2.5972e-05	0.643693	1.05452	0.0115752	-0.000731705	3.12673e-06	-3.21697e-05	0.000731705	3.12673e-06	3.21697e-05
1813	DB02	Motor	DB03	Motor	6	0.000103888	0.64204	1.05409	0.0115779	0.001838	0.000411632	-0.00026339	0.001838	0.000411632	0.00026339
1814	DB02	Motor	VD03	Motor	23	0.00141547	0.642309	1.05414	0.0115708	0.00142053	0.000359709	0.000349846	0.00142053	0.000359709	0.000349846
1815	DB02	Motor	DD02	Motor	2	0	0.64302	1.05452	0.0115748	0.000314913	0	0	0.000314913	0	0
1816	DB02	Motor	VD04	Motor	14	1.2986e-05	0.642047	1.05439	0.0115749	0.00182739	0.000127153	-4.02121e-06	0.00182739	0.000127153	4.02121e-06
1817	DB02	Motor	DA03	Motor	5	0.00158429	0.642832	1.05436	0.0115798	0.000608053	0.000150472	-0.000434291	0.000608053	0.000150472	0.000434291
1818	DB02	Motor	VD05	Motor	1	0	0.643286	1.05452	0.0115748	-9.8121e-05	0	0	9.8121e-05	0	0
1819	ADAR	Inter	RIPR	Inter	1	1.2986e-05	0.643461	1.05452	0.011575	-0.000371126	1.89421e-06	-2.01061e-05	0.000371126	1.89421e-06	2.01061e-05
1820	ADAR	Inter	SMDVL	Motor	2	0.000155832	0.643443	1.05448	0.0115755	-0.000341846	3.87149e-05	-5.6297e-05	0.000341846	3.87149e-05	5.6297e-05
1821	ADAR	Inter	AVAL	Inter	1	0	0.643045	1.05452	0.0115748	0.000275688	0	0	0.000275688	0	0
1822	ADAR	Inter	AVEL	Inter	1	0	0.643213	1.05452	0.0115748	1.4788e-05	0	0	1.4788e-05	0	0
1823	ADAR	Inter	ADFR	Sensory	1	5.1944e-05	0.643282	1.05449	0.0115762	-9.28807e-05	3.0784e-05	-0.000122647	9.28807e-05	3.0784e-05	0.000122647
1824	ADAR	Inter	AIBL	Inter	1	0	0.643203	1.05452	0.0115748	3.12355e-05	0	0	3.12355e-05	0	0
1825	ADAR	Inter	ASHR	Sensory	1	0.00012986	0.643069	1.05448	0.0115764	0.000239273	3.99891e-05	-0.0001327	0.000239273	3.99891e-05	0.0001327
1826	ADAR	Inter	RIVR	Motor	1	2.5972e-05	0.643418	1.05452	0.0115751	-0.000304339	5.71589e-07	-2.41273e-05	0.000304339	5.71589e-07	2.41273e-05
1827	ADAR	Inter	AIBR	Inter	1	0	0.64315	1.05452	0.0115748	0.000113276	0	0	0.000113276	0	0
1828	ADAR	Inter	AVBL	Inter	2	0	0.643114	1.05452	0.0115748	0.000168932	0	0	0.000168932	0	0
1829	ADAR	Inter	AVJL	Inter	3	0.00019479	0.643232	1.05448	0.0115772	-1.39856e-05	4.60186e-05	-0.000205082	1.39856e-05	4.60186e-05	0.000205082
1830	ADAR	Inter	AVBR	Inter	5	0.00201716	0.642987	1.05422	0.011574	0.000366487	0.000291683	7.03712e-05	0.000366487	0.000291683	7.03712e-05
1831	ADAR	Inter	RIMR	Motor	5	0.000813789	0.643081	1.05431	0.0115772	0.000220546	0.000198877	-0.000209103	0.000220546	0.000198877	0.000209103
1832	ADAR	Inter	AVDL	Inter	2	5.1944e-05	0.643211	1.05385	0.0115644	1.88628e-05	0.000638702	0.000896731	1.88628e-05	0.000638702	0.000896731
1833	ADAR	Inter	RICL	Inter	1	5.1944e-05	0.643231	1.05452	0.0115751	-1.24705e-05	5.57675e-06	-2.41273e-05	1.24705e-05	5.57675e-06	2.41273e-05
1834	ADAR	Inter	ADAL	Inter	1	1.2986e-05	0.643195	1.05452	0.0115751	4.26371e-05	4.09541e-06	-2.41273e-05	4.26371e-05	4.09541e-06	2.41273e-05
1835	ADAR	Inter	PVQR	Inter	1	0.000136353	0.643438	1.05451	0.011576	-0.000334629	1.52007e-05	-0.000102541	0.000334629	1.52007e-05	0.000102541
1836	ADAL	Inter	RIPL	Inter	1	1.2986e-05	0.643361	1.05452	0.011575	-0.000215652	1.36996e-06	-2.01061e-05	0.000215652	1.36996e-06	2.01061e-05
1837	ADAL	Inter	SMDVR	Motor	2	0.000363608	0.643514	1.05444	0.0115764	-0.000452633	8.40275e-05	-0.000136721	0.000452633	8.40275e-05	0.000136721
1838	ADAL	Inter	AVAR	Inter	2	0	0.642981	1.05452	0.0115748	0.000375534	0	0	0.000375534	0	0
1839	ADAL	Inter	AVEL	Inter	1	0	0.643206	1.05452	0.0115748	2.63409e-05	0	0	2.63409e-05	0	0
1840	ADAL	Inter	ADFL	Sensory	1	0.000233748	0.643676	1.05448	0.0115774	-0.000705082	4.24053e-05	-0.000225858	0.000705082	4.24053e-05	0.000225858
1841	ADAL	Inter	ASHL	Sensory	1	4.11223e-05	0.642893	1.0545	0.0115753	0.000512815	1.81916e-05	-3.95419e-05	0.000512815	1.81916e-05	3.95419e-05
1842	ADAL	Inter	AIBL	Inter	1	0	0.643225	1.05452	0.0115748	-3.64328e-06	0	0	3.64328e-06	0	0
1843	ADAL	Inter	AIBR	Inter	2	0.000142846	0.643184	1.0545	0.0115763	5.99871e-05	1.92866e-05	-0.000128679	5.99871e-05	1.92866e-05	0.000128679
1844	ADAL	Inter	AVBL	Inter	4	0.000181804	0.642909	1.05448	0.011575	0.000487901	4.03393e-05	-1.60849e-05	0.000487901	4.03393e-05	1.60849e-05
1845	ADAL	Inter	AVJR	Inter	5	0.000311664	0.643226	1.05442	0.0115766	-4.88396e-06	9.71194e-05	-0.000156827	4.88396e-06	9.71194e-05	0.000156827
1846	ADAL	Inter	AVBR	Inter	7	0.00214269	0.643008	1.05407	0.0115722	0.000333878	0.000434403	0.000225188	0.000333878	0.000434403	0.000225188
1847	ADAL	Inter	RIML	Motor	3	0.000116874	0.643122	1.05449	0.0115753	0.000155877	3.19863e-05	-4.42334e-05	0.000155877	3.19863e-05	4.42334e-05
1848	ADAL	Inter	AVDR	Inter	2	3.2465e-05	0.643044	1.05406	0.0115834	0.000278269	0.000443628	-0.000741914	0.000278269	0.000443628	0.000741914
1849	ADAL	Inter	AVDL	Inter	1	0	0.643159	1.05452	0.0115748	9.94258e-05	0	0	9.94258e-05	0	0
1850	ADAL	Inter	RICL	Inter	2	0.000196954	0.643107	1.05449	0.0115757	0.000180155	3.11083e-05	-7.97541e-05	0.000180155	3.11083e-05	7.97541e-05
1851	ADAL	Inter	RICR	Inter	1	2.5972e-05	0.643273	1.05452	0.0115753	-7.81094e-05	5.93445e-06	-4.02121e-05	7.81094e-05	5.93445e-06	4.02121e-05
1852	ADAL	Inter	FLPR	Sensory	1	5.1944e-05	0.643461	1.05452	0.011575	-0.000369916	5.70832e-06	-2.01061e-05	0.000369916	5.70832e-06	2.01061e-05
1853	ADAL	Inter	ADAR	Inter	1	1.2986e-05	0.643195	1.05452	0.0115751	4.26371e-05	4.09541e-06	-2.41273e-05	4.26371e-05	4.09541e-06	2.41273e-05
1854	ADAL	Inter	PVQL	Inter	1	9.7395e-05	0.643702	1.05451	0.0115761	-0.000744817	1.42435e-05	-0.000110583	0.000744817	1.42435e-05	0.000110583
1855	RIGR	Inter	URYDR	Sensory	1	0.00032465	0.643877	1.0545	0.0115779	-0.0010179	2.3994e-05	-0.00026339	0.0010179	2.3994e-05	0.00026339
1856	RIGR	Inter	OLLR	Sensory	1	0.000259411	0.643377	1.05451	0.0115768	-0.000239844	1.03308e-05	-0.000174923	0.000239844	1.03308e-05	0.000174923
1857	RIGR	Inter	OLQDR	Sensory	1	0.000140063	0.643439	1.05452	0.0115755	-0.000337033	0	-5.9782e-05	0.000337033	0	5.9782e-05
1858	RIGR	Inter	URYVR	Sensory	1	0.000337636	0.643651	1.05451	0.011576	-0.000665748	1.70421e-05	-0.000104552	0.000665748	1.70421e-05	0.000104552
1859	RIGR	Inter	BAGL	Sensory	1	1.2986e-05	0.64312	1.05447	0.0115753	0.000159877	4.91856e-05	-3.95419e-05	0.000159877	4.91856e-05	3.95419e-05
1860	RIGR	Inter	OLQVR	Sensory	1	0.00143897	0.643471	1.05445	0.0115834	-0.000386203	6.55924e-05	-0.000744595	0.000386203	6.55924e-05	0.000744595
1861	RIGR	Inter	AVER	Inter	2	0.000805132	0.643032	1.05445	0.0115777	0.00029711	6.85682e-05	-0.000247305	0.00029711	6.85682e-05	0.000247305
1862	RIGR	Inter	AIBL	Inter	3	0.0012986	0.643022	1.05345	0.0115906	0.000311758	0.0010159	-0.00136051	0.000311758	0.0010159	0.00136051
1863	RIGR	Inter	RMHL	Motor	4	0.00780459	0.643297	1.05294	0.0115736	-0.00011574	0.00150598	0.000106562	0.00011574	0.00150598	0.000106562
1864	RIGR	Inter	RIBR	Inter	2	0.000631367	0.642531	1.05442	0.0115851	0.00107564	9.967e-05	-0.000891905	0.00107564	9.967e-05	0.000891905
1865	RIGR	Inter	RIR	Inter	1	0	0.643114	1.05452	0.0115748	0.000168528	0	0	0.000168528	0	0
1866	RIGR	Inter	AVKR	Inter	2	0.00123367	0.642945	1.05445	0.0115875	0.000432197	6.64146e-05	-0.00109779	0.000432197	6.64146e-05	0.00109779
1867	RIGR	Inter	AVKL	Inter	4	0.00405349	0.642917	1.05402	0.0115772	0.000474399	0.000476135	-0.000206422	0.000474399	0.000476135	0.000206422
1868	RIGR	Inter	AQR	Sensory	1	0	0.643192	1.05452	0.0115748	4.73657e-05	0	0	4.73657e-05	0	0
1869	RIGR	Inter	RIGL	Inter	3	0.00150638	0.642591	1.05421	0.0115858	0.000982294	0.000296888	-0.000952358	0.000982294	0.000296888	0.000952358
1870	RIGR	Inter	ALNR	Sensory	1	0.00348674	0.643322	1.05395	0.0115813	-0.000153878	0.000543999	-0.000558949	0.000153878	0.000543999	0.000558949
1871	RMGL	Motor	IL2L	Sensory	1	0.00126614	0.643088	1.05445	0.0115797	0.000210075	6.79459e-05	-0.000422898	0.000210075	6.79459e-05	0.000422898
1872	RMGL	Motor	RID	Motor	1	0	0.6433	1.05452	0.0115748	-0.000120918	0	0	0.000120918	0	0
1873	RMGL	Motor	CEPDL	Sensory	1	0.000428538	0.643115	1.05449	0.0115764	0.000167093	3.05969e-05	-0.000136721	0.000167093	3.05969e-05	0.000136721
1874	RMGL	Motor	RMDVL	Motor	3	0.000116874	0.643281	1.05449	0.0115751	-9.06447e-05	2.72695e-05	-2.81485e-05	9.06447e-05	2.72695e-05	2.81485e-05
1875	RMGL	Motor	URXL	Sensory	2	0.000636314	0.643138	1.0543	0.0115813	0.000131091	0.000207488	-0.00056297	0.000131091	0.000207488	0.00056297
1876	RMGL	Motor	AVAL	Inter	1	0	0.643185	1.05452	0.0115748	5.91346e-05	0	0	5.91346e-05	0	0
1877	RMGL	Motor	ASKL	Sensory	1	0	0.643445	1.05452	0.011575	-0.000345545	2.8938e-07	-1.60849e-05	0.000345545	2.8938e-07	1.60849e-05
1878	RMGL	Motor	RMDL	Motor	1	0	0.643207	1.05452	0.0115748	2.47662e-05	0	0	2.47662e-05	0	0
1879	RMGL	Motor	AVEL	Inter	2	0.00283311	0.643037	1.05434	0.0115774	0.000288772	0.000176416	-0.000225188	0.000288772	0.000176416	0.000225188
1880	RMGL	Motor	ADLL	Sensory	1	0.000311664	0.643219	1.05449	0.011576	5.8914e-06	2.81185e-05	-0.000106562	5.8914e-06	2.81185e-05	0.000106562
1881	RMGL	Motor	RMDR	Motor	3	0.00045451	0.643087	1.05442	0.0115748	0.000210319	9.75689e-05	4.02121e-06	0.000210319	9.75689e-05	4.02121e-06
1882	RMGL	Motor	AWBL	Sensory	1	0.00097395	0.643429	1.05447	0.0115767	-0.000320525	4.87209e-05	-0.000161519	0.000320525	4.87209e-05	0.000161519
1883	RMGL	Motor	ASHL	Sensory	2	0.0045754	0.642972	1.0542	0.0115675	0.000390132	0.000310104	0.000634011	0.000390132	0.000310104	0.000634011
1884	RMGL	Motor	SIBVL	Inter	2	9.7395e-05	0.64342	1.0545	0.0115756	-0.00030703	2.62094e-05	-6.83606e-05	0.00030703	2.62094e-05	6.83606e-05
1885	RMGL	Motor	RMHL	Motor	3	9.52307e-05	0.642733	1.05307	0.0115833	0.000761872	0.00138055	-0.000736552	0.000761872	0.00138055	0.000736552
1886	RMGL	Motor	AIBR	Inter	1	2.5972e-05	0.643182	1.05452	0.0115751	6.2484e-05	7.66922e-07	-2.41273e-05	6.2484e-05	7.66922e-07	2.41273e-05
1887	RMGL	Motor	SIBVR	Inter	1	2.5972e-05	0.643056	1.05452	0.0115751	0.000258748	1.87725e-06	-2.41273e-05	0.000258748	1.87725e-06	2.41273e-05
1888	RMGL	Motor	RMHR	Motor	1	2.5972e-05	0.643153	1.05452	0.011575	0.000108032	2.76547e-06	-1.60849e-05	0.000108032	2.76547e-06	1.60849e-05
1889	RMGL	Motor	AVBR	Inter	2	0.000660122	0.643128	1.05449	0.0115776	0.000147386	3.40023e-05	-0.000241943	0.000147386	3.40023e-05	0.000241943
1890	RMGL	Motor	SMBVL	Motor	2	0.000441524	0.643385	1.05446	0.0115785	-0.00025248	6.48419e-05	-0.000321697	0.00025248	6.48419e-05	0.000321697
1891	RMGL	Motor	SIAVL	Inter	1	5.62727e-05	0.643307	1.05452	0.0115754	-0.000131873	6.71411e-06	-4.89248e-05	0.000131873	6.71411e-06	4.89248e-05
1892	RMGL	Motor	ADAL	Inter	1	3.8958e-05	0.64316	1.05452	0.011575	9.79755e-05	0	-1.20636e-05	9.79755e-05	0	1.20636e-05
1893	RMGL	Motor	ALML	Sensory	1	0.000573548	0.643221	1.05448	0.0115788	2.51981e-06	3.66918e-05	-0.000347835	2.51981e-06	3.66918e-05	0.000347835
1894	RMGL	Motor	ALNL	Sensory	1	0.000166654	0.643621	1.0545	0.011576	-0.00061931	1.79561e-05	-0.000105892	0.00061931	1.79561e-05	0.000105892
1895	RMGR	Motor	IL2R	Sensory	1	0.000733709	0.643246	1.05449	0.0115801	-3.60265e-05	3.58549e-05	-0.000458418	3.60265e-05	3.58549e-05	0.000458418
1896	RMGR	Motor	RMDVR	Motor	5	0.00019479	0.643235	1.05446	0.0115757	-1.94733e-05	6.17881e-05	-7.64031e-05	1.94733e-05	6.17881e-05	7.64031e-05
1897	RMGR	Motor	RMDL	Motor	4	0.000900363	0.643199	1.05436	0.0115764	3.60468e-05	0.000157434	-0.000136721	3.60468e-05	0.000157434	0.000136721
1898	RMGR	Motor	URXR	Sensory	2	0.000246734	0.643068	1.05437	0.0115799	0.000241123	0.000142192	-0.000442334	0.000241123	0.000142192	0.000442334
1899	RMGR	Motor	AVAR	Inter	1	0	0.643164	1.05452	0.0115748	9.1799e-05	0	0	9.1799e-05	0	0
1900	RMGR	Motor	ASKR	Sensory	1	0.000142846	0.643053	1.0545	0.0115771	0.000264394	2.09187e-05	-0.00019905	0.000264394	2.09187e-05	0.00019905
1901	RMGR	Motor	RMDR	Motor	2	1.2986e-05	0.643159	1.05452	0.0115749	9.86442e-05	3.49323e-06	-4.02121e-06	9.86442e-05	3.49323e-06	4.02121e-06
1902	RMGR	Motor	AVER	Inter	3	0.00390879	0.643107	1.05379	0.0115668	0.00018	0.00069975	0.000690308	0.00018	0.00069975	0.000690308
1903	RMGR	Motor	AWBR	Sensory	1	5.62727e-05	0.643284	1.05451	0.0115751	-9.50517e-05	8.93591e-06	-2.88187e-05	9.50517e-05	8.93591e-06	2.88187e-05
1904	RMGR	Motor	ASHR	Sensory	2	0.00155183	0.642948	1.05427	0.0115812	0.000427326	0.000243715	-0.000552917	0.000427326	0.000243715	0.000552917
1905	RMGR	Motor	RMHR	Motor	1	1.2986e-05	0.643194	1.05436	0.0115772	4.45388e-05	0.000153752	-0.000208433	4.45388e-05	0.000153752	0.000208433
1906	RMGR	Motor	AVJL	Inter	1	0	0.643305	1.05452	0.0115748	-0.000128133	0	0	0.000128133	0	0
1907	RMGR	Motor	AVBR	Inter	1	0	0.643112	1.05452	0.0115748	0.000171695	0	0	0.000171695	0	0
1908	RMGR	Motor	RIR	Inter	1	6.493e-05	0.643217	1.05452	0.0115758	9.11038e-06	2.1894e-06	-8.44455e-05	9.11038e-06	2.1894e-06	8.44455e-05
1909	RMGR	Motor	AVDL	Inter	1	0	0.643235	1.05452	0.0115748	-1.85432e-05	0	0	1.85432e-05	0	0
1910	RMGR	Motor	AIMR	Inter	1	0.00166004	0.643214	1.05443	0.011591	1.37745e-05	9.10042e-05	-0.00139938	1.37745e-05	9.10042e-05	0.00139938
1911	RMGR	Motor	ADAR	Inter	1	0	0.643194	1.05452	0.0115748	4.49895e-05	0	0	4.49895e-05	0	0
1912	RMGR	Motor	ALNR	Sensory	1	0.000110381	0.643213	1.05451	0.0115757	1.55781e-05	1.31481e-05	-7.23819e-05	1.55781e-05	1.31481e-05	7.23819e-05
1913	RIFL	Inter	AVHR	Inter	1	2.5972e-05	0.643214	1.05452	0.0115752	1.33507e-05	3.818e-06	-3.21697e-05	1.33507e-05	3.818e-06	3.21697e-05
1914	RIFL	Inter	AVBL	Inter	10	0.00263616	0.642771	1.05307	0.0115763	0.000701708	0.00137403	-0.000128679	0.000701708	0.00137403	0.000128679
1915	RIFL	Inter	AVJR	Inter	2	1.2986e-05	0.64329	1.05451	0.011575	-0.000105494	9.65419e-06	-1.40742e-05	0.000105494	9.65419e-06	1.40742e-05
1916	RIFL	Inter	AVBR	Inter	1	0	0.642986	1.05452	0.0115748	0.000367225	0	0	0.000367225	0	0
1917	RIFL	Inter	RIML	Motor	4	0.000136353	0.6432	1.05446	0.0115758	3.56586e-05	6.29212e-05	-8.24349e-05	3.56586e-05	6.29212e-05	8.24349e-05
1918	RIFL	Inter	AVG	Sensory	1	0	0.643469	1.05452	0.0115753	-0.000383501	7.61086e-06	-4.02121e-05	0.000383501	7.61086e-06	4.02121e-05
1919	RIFL	Inter	VD01	Motor	1	0	0.64384	1.05426	0.011576	-0.000960279	0.000253548	-9.85197e-05	0.000960279	0.000253548	9.85197e-05
1920	RIFL	Inter	ALML	Sensory	2	0.00166221	0.64339	1.05436	0.0115853	-0.000260037	0.000158705	-0.000906784	0.000260037	0.000158705	0.000906784
1921	RIFL	Inter	PVPL	Inter	3	0.000499961	0.643231	1.05439	0.0115777	-1.27454e-05	0.000124768	-0.000247305	1.27454e-05	0.000124768	0.000247305
1922	AVG	Sensory	AVAR	Inter	3	0.00261668	0.642669	1.05383	0.0115769	0.000860984	0.000654879	-0.000182965	0.000860984	0.000654879	0.000182965
1923	AVG	Sensory	AVEL	Inter	1	0	0.643236	1.05452	0.0115748	-2.14818e-05	0	0	2.14818e-05	0	0
1924	AVG	Sensory	AVER	Inter	1	0	0.643281	1.05452	0.0115748	-9.04149e-05	0	0	9.04149e-05	0	0
1925	AVG	Sensory	AVBL	Inter	2	8.4409e-05	0.642955	1.05451	0.0115754	0.000415791	8.38338e-06	-5.02652e-05	0.000415791	8.38338e-06	5.02652e-05
1926	AVG	Sensory	AVJL	Inter	1	0	0.643172	1.05452	0.0115748	7.88954e-05	0	0	7.88954e-05	0	0
1927	AVG	Sensory	AVBR	Inter	2	3.2465e-05	0.64299	1.05452	0.011575	0.000361388	3.57944e-06	-1.80955e-05	0.000361388	3.57944e-06	1.80955e-05
1928	AVG	Sensory	AVDR	Inter	1	0	0.642983	1.05452	0.0115748	0.000373157	0	0	0.000373157	0	0
1929	AVG	Sensory	AVL	Motor	1	0	0.643226	1.05452	0.0115748	-4.75055e-06	0	0	4.75055e-06	0	0
1930	AVG	Sensory	AVFL	Inter	1	0	0.64317	1.05452	0.0115748	8.13062e-05	0	0	8.13062e-05	0	0
1931	AVG	Sensory	RIFR	Inter	1	5.1944e-05	0.643361	1.05451	0.0115768	-0.000215761	8.84678e-06	-0.000172912	0.000215761	8.84678e-06	0.000172912
1932	AVG	Sensory	RIFL	Inter	1	6.493e-05	0.643469	1.05452	0.0115753	-0.000383501	7.61086e-06	-4.02121e-05	0.000383501	7.61086e-06	4.02121e-05
1933	AVG	Sensory	VA11	Motor	1	0	0.643619	1.05452	0.0115748	-0.000616066	0	0	0.000616066	0	0
1934	AVG	Sensory	PVPR	Inter	1	0	0.643259	1.05452	0.0115748	-5.71019e-05	0	0	5.71019e-05	0	0
1935	AVG	Sensory	PVT	Inter	1	4.32867e-05	0.643323	1.05452	0.011575	-0.000156562	0	-1.40742e-05	0.000156562	0	1.40742e-05
1936	AVG	Sensory	DA08	Motor	1	0	0.643607	1.05452	0.0115748	-0.000596921	0	0	0.000596921	0	0
1937	AVG	Sensory	PVQR	Inter	1	0.000168818	0.643198	1.05451	0.011576	3.84507e-05	1.67349e-05	-0.00010053	3.84507e-05	1.67349e-05	0.00010053
1938	AVG	Sensory	PHAL	Sensory	2	0.000305604	0.643075	1.05445	0.0115767	0.000229803	6.68917e-05	-0.000160849	0.000229803	6.68917e-05	0.000160849
1939	AVG	Sensory	PVCL	Inter	1	0	0.643188	1.05452	0.0115748	5.32005e-05	0	0	5.32005e-05	0	0
1940	AVG	Sensory	PVNR	Inter	2	0.000462735	0.64308	1.05447	0.0115765	0.000221155	5.30207e-05	-0.000142753	0.000221155	5.30207e-05	0.000142753
1941	VA01	Motor	AVAL	Inter	3	0.00249331	0.642822	1.05309	0.0116068	0.000622917	0.00136254	-0.00276056	0.000622917	0.00136254	0.00276056
1942	VA01	Motor	DD01	Motor	9	0.00146742	0.642464	1.05432	0.0115727	0.00117978	0.000197751	0.000180955	0.00117978	0.000197751	0.000180955
1943	VA01	Motor	VD01	Motor	2	0	0.643246	1.05452	0.0115748	-3.62615e-05	0	0	3.62615e-05	0	0
1944	VA01	Motor	DA02	Motor	2	1.2986e-05	0.642371	1.05451	0.011575	0.0013234	1.12834e-05	-1.20636e-05	0.0013234	1.12834e-05	1.20636e-05
1945	SABD	Inter	AVAL	Inter	4	0.00318157	0.64118	1.05295	0.0115922	0.00317617	0.00149649	-0.00150393	0.00317617	0.00149649	0.00150393
1946	SABD	Inter	VA02	Motor	4	0.000376594	0.643082	1.05441	0.0115759	0.000218952	0.000106394	-9.24879e-05	0.000218952	0.000106394	9.24879e-05
1947	SABD	Inter	VA03	Motor	2	1.2986e-05	0.642962	1.05451	0.011575	0.000405249	1.03632e-05	-1.60849e-05	0.000405249	1.03632e-05	1.60849e-05
1948	SABD	Inter	VA04	Motor	1	0	0.643744	1.05452	0.0115748	-0.00081035	0	0	0.00081035	0	0
1949	RIGL	Inter	OLLL	Sensory	1	0.00176501	0.64306	1.05444	0.0115792	0.000252114	8.29681e-05	-0.00038235	0.000252114	8.29681e-05	0.00038235
1950	RIGL	Inter	URYDL	Sensory	1	0.000305171	0.643576	1.0545	0.0115774	-0.000549883	2.11939e-05	-0.000219156	0.000549883	2.11939e-05	0.000219156
1951	RIGL	Inter	OLQDL	Sensory	1	2.38077e-05	0.643474	1.05452	0.0115762	-0.000391481	6.20451e-06	-0.000115945	0.000391481	6.20451e-06	0.000115945
1952	RIGL	Inter	URYVL	Sensory	1	0.000285692	0.64347	1.0545	0.0115764	-0.000384196	2.0454e-05	-0.000140742	0.000384196	2.0454e-05	0.000140742
1953	RIGL	Inter	OLQVL	Sensory	1	0.000682847	0.643289	1.05448	0.0115802	-0.000103583	4.42063e-05	-0.000468136	0.000103583	4.42063e-05	0.000468136
1954	RIGL	Inter	RMEL	Motor	1	0.00219247	0.643326	1.0539	0.0115978	-0.00016016	0.000589384	-0.00198749	0.00016016	0.000589384	0.00198749
1955	RIGL	Inter	BAGR	Sensory	2	0.000898198	0.642953	1.05436	0.0115786	0.000418852	0.000155218	-0.000326657	0.000418852	0.000155218	0.000326657
1956	RIGL	Inter	AVEL	Inter	2	0.00254526	0.643005	1.05425	0.0115823	0.000338948	0.000255257	-0.000645405	0.000338948	0.000255257	0.000645405
1957	RIGL	Inter	AVER	Inter	1	0	0.642994	1.05452	0.0115748	0.000355041	0	0	0.000355041	0	0
1958	RIGL	Inter	AIBR	Inter	3	0.00090902	0.642995	1.05389	0.01159	0.000353314	0.000597002	-0.00130891	0.000353314	0.000597002	0.00130891
1959	RIGL	Inter	RIBL	Inter	2	0.000168818	0.642243	1.05452	0.011575	0.0015233	7.82739e-06	-1.87657e-05	0.0015233	7.82739e-06	1.87657e-05
1960	RIGL	Inter	RMFL	Motor	1	7.7916e-05	0.643168	1.05452	0.0115755	8.45566e-05	3.41759e-06	-6.03182e-05	8.45566e-05	3.41759e-06	6.03182e-05
1961	RIGL	Inter	RMHR	Motor	3	0.00355816	0.643349	1.05337	0.0115811	-0.000196296	0.00109254	-0.000540853	0.000196296	0.00109254	0.000540853
1962	RIGL	Inter	RIR	Inter	2	0.00336662	0.642822	1.05427	0.0115879	0.000623571	0.00024048	-0.00112661	0.000623571	0.00024048	0.00112661
1963	RIGL	Inter	AIZR	Inter	1	0	0.64326	1.05452	0.0115748	-5.8824e-05	0	0	5.8824e-05	0	0
1964	RIGL	Inter	VB02	Motor	1	0	0.64357	1.05452	0.0115748	-0.000539786	0	0	0.000539786	0	0
1965	RIGL	Inter	AVKR	Inter	2	0.000435031	0.642961	1.05447	0.0115776	0.000407458	4.76822e-05	-0.000237252	0.000407458	4.76822e-05	0.000237252
1966	RIGL	Inter	AVKL	Inter	1	0	0.64292	1.05452	0.0115748	0.000470072	0	0	0.000470072	0	0
1967	RIGL	Inter	AQR	Sensory	2	0.00205179	0.642826	1.05445	0.0115814	0.000615936	7.29695e-05	-0.000573023	0.000615936	7.29695e-05	0.000573023
1968	RIGL	Inter	RIGR	Inter	3	0.0015475	0.642591	1.05421	0.0115858	0.000982294	0.000296888	-0.000952358	0.000982294	0.000296888	0.000952358
1969	RIGL	Inter	VD01	Motor	2	0.000181804	0.643393	1.0545	0.0115757	-0.000264251	2.24348e-05	-8.04243e-05	0.000264251	2.24348e-05	8.04243e-05
1970	RIGL	Inter	DVC	Inter	1	0	0.643066	1.05452	0.0115748	0.000243877	0	0	0.000243877	0	0
1971	RIGL	Inter	ALNL	Sensory	1	0.00217299	0.643634	1.05441	0.0115758	-0.000639476	0.000108199	-8.17647e-05	0.000639476	0.000108199	8.17647e-05
1972	DD01	Motor	AVBR	Inter	1	0	0.643199	1.05452	0.0115748	3.74229e-05	0	0	3.74229e-05	0	0
1973	DD01	Motor	VD01	Motor	4	0.00618134	0.64112	1.05386	0.0115781	0.0032684	0.00062499	-0.000287517	0.0032684	0.00062499	0.000287517
1974	DD01	Motor	VD02	Motor	3	0.000960964	0.641271	1.0545	0.0115753	0.00303392	2.22648e-05	-4.42334e-05	0.00303392	2.22648e-05	4.42334e-05
1975	DD01	Motor	DA02	Motor	2	0.000168818	0.642895	1.05448	0.011576	0.000509607	3.71702e-05	-0.00010053	0.000509607	3.71702e-05	0.00010053
1976	DD01	Motor	DD02	Motor	1	0	0.643145	1.0545	0.0115759	0.000120766	1.85839e-05	-9.24879e-05	0.000120766	1.85839e-05	9.24879e-05
1977	DB01	Motor	RID	Motor	1	0	0.64314	1.05452	0.0115748	0.000128407	0	0	0.000128407	0	0
1978	DB01	Motor	AIBR	Inter	1	0	0.643387	1.05452	0.0115748	-0.00025493	0	0	0.00025493	0	0
1979	DB01	Motor	AVBR	Inter	3	0.000116874	0.641661	1.05265	0.0115735	0.00242711	0.00178078	0.000114605	0.00242711	0.00178078	0.000114605
1980	DB01	Motor	RIS	Inter	1	0	0.643509	1.05452	0.0115748	-0.000444716	0	0	0.000444716	0	0
1981	DB01	Motor	DB02	Motor	1	0	0.643693	1.05452	0.0115752	-0.000731705	3.12673e-06	-3.21697e-05	0.000731705	3.12673e-06	3.21697e-05
1982	DB01	Motor	DD01	Motor	10	3.8958e-05	0.642424	1.05445	0.011575	0.00124133	7.44243e-05	-1.20636e-05	0.00124133	7.44243e-05	1.20636e-05
1983	DB01	Motor	AS01	Motor	1	0	0.64353	1.05452	0.0115748	-0.000478476	0	0	0.000478476	0	0
1984	DB01	Motor	VD01	Motor	21	0.0053762	0.642537	1.05392	0.0115776	0.00106665	0.000571605	-0.000241273	0.00106665	0.000571605	0.000241273
1985	DB01	Motor	VD02	Motor	15	0.00144145	0.64209	1.05423	0.011575	0.00176126	0.00027995	-1.20636e-05	0.00176126	0.00027995	1.20636e-05
1986	DB01	Motor	VB03	Motor	1	1.2986e-05	0.643687	1.0545	0.0115732	-0.000722138	2.55199e-05	0.000136721	0.000722138	2.55199e-05	0.000136721
1987	DB01	Motor	AS02	Motor	1	0	0.643369	1.05452	0.0115748	-0.000228166	0	0	0.000228166	0	0
1988	DB01	Motor	VD03	Motor	1	0	0.643098	1.05452	0.0115748	0.000193824	0	0	0.000193824	0	0
1989	DB01	Motor	VB04	Motor	1	0	0.643566	1.05447	0.0115733	-0.000533132	4.95795e-05	0.000130689	0.000533132	4.95795e-05	0.000130689
1990	DB01	Motor	AS03	Motor	1	0	0.64351	1.05452	0.0115748	-0.000446653	0	0	0.000446653	0	0
1991	DB01	Motor	DB04	Motor	1	0	0.64336	1.05448	0.0115742	-0.000213856	3.71252e-05	5.6297e-05	0.000213856	3.71252e-05	5.6297e-05
1992	DB01	Motor	DVA	Inter	1	0	0.643296	1.05452	0.0115748	-0.000114222	0	0	0.000114222	0	0
1993	AS01	Motor	AVAL	Inter	3	0.00218165	0.642129	1.05382	0.01158	0.00170083	0.000668488	-0.000448365	0.00170083	0.000668488	0.000448365
[truncated: 997 more rows]
